# Supplementary material for: 4,5,6,7-Tetra­bromo-1,1,3-trimethyl-3-(2,3,4,5-tetra­bromo­phen­yl)indane
Source: Acta Crystallogr Sect E Struct Rep Online. 2008 Jan 16;64(Pt 2):o439. doi: 10.1107/S1600536808000494 (PMC2960393; doi:10.1107/S1600536808000494)
Supplement: Supplementary file 1 [file e-64-0o439-sup1.cif]

##############################################################################
###                                                                        ###
###        Electronic paper (Acta Crystallographica Section E)             ###
###                                                                        ###
##############################################################################
#                                                                            #
# This CIF contains the data in a paper accepted for publication in Acta     #
# Crystallographica Section E. It conforms to the requirements of Notes      #
# for Authors for Section E, and has been peer reviewed under the auspices   #
# of the IUCr Commission on Journals.                                        #
#                                                                            #
# Full details of the Crystallographic Information File format               #
# are given in the paper "The Crystallographic Information File (CIF):       #
# a New Standard Archive File for Crystallography" by S. R. Hall, F. H.      #
# Allen and I. D. Brown [Acta Cryst. (1991), A47, 655-685].                  #
#                                                                            #
# The current version of the core CIF dictionary is obtainable from          #
# ftp://ftp.iucr.org/pub/cif_core.dic. The current version number is 2.1.    #
#                                                                            #
# Software is freely available for graphical display of the structure(s) in  #
# this CIF.  For information consult the CIF home page http://www.iucr.org/  #
# cif/home.html                                                              #
#                                                                            #
##############################################################################
                                             
data_global
_audit_creation_method     SHELXTL-V6.0
_journal_date_recd_electronic     2007-12-03
_journal_date_accepted     2008-01-07
_journal_name_full     'Acta Crystallographica, Section E'
_journal_year     2008
_journal_volume     64
_journal_issue      2
_journal_page_first     o439
_journal_page_last     o439
_journal_paper_category     QO
_journal_coeditor_code     BV2087
_publ_contact_author_name
;
 Dr. Lough, Alan J.
;
_publ_contact_author_address
;
 Department of Chemistry
 University of Toronto
 Toronto
 Ontario
 Canada, M5S 3H6
;
_publ_contact_author_email     alough@chem.utoronto.ca
_publ_contact_author_fax     '416 978 8775'
_publ_contact_author_phone     '416 978 6275'
_publ_section_title
;
4,5,6,7-Tetrabromo-1,1,3-trimethyl-3-(2,3,4,5-tetrabromophenyl)indane
;
loop_
    _publ_author_name
    _publ_author_address
    'Konstantinov, Alex'
;
Wellington Laboratories,
Research Division,
Guelph, Ontario, Canada N1G 3M5
;
    'McCrindle, Robert'
;
Department of Chemistry,
University of Guelph,
Ontario, Canada N1G 2W1
;
    'Arsenault, Gilles'
;
Wellington Laboratories,
Research Division,
Guelph, Ontario, Canada N1G 3M5
;
    'Lough, Alan J.'
;
Department of Chemistry,
University of Toronto,
Ontario, Canada M5S 3H6
;
data_I
_chemical_name_systematic
;
4,5,6,7-Tetrabromo-1,1,3-trimethyl-3-(2,3,4,5-tetrabromophenyl)indane
;
_chemical_name_common     ?
_chemical_formula_moiety     'C18 H12 Br8'
_chemical_formula_sum     'C18 H12 Br8'
_chemical_formula_iupac     'C18 H12 Br8'
_chemical_formula_weight     867.56
_chemical_melting_point     ?
_symmetry_cell_setting     Monoclinic
_symmetry_space_group_name_H-M     'P 21/c'
_symmetry_space_group_name_Hall     '-P 2ybc'
loop_
    _symmetry_equiv_pos_as_xyz
    'x, y, z'
    '-x, y+1/2, -z+1/2'
    '-x, -y, -z'
    'x, -y-1/2, z-1/2'
_cell_length_a     20.2603(6)
_cell_length_b     7.3862(2)
_cell_length_c     15.2233(8)
_cell_angle_alpha     90.00
_cell_angle_beta     110.4070(15)
_cell_angle_gamma     90.00
_cell_volume     2135.14(14)
_cell_formula_units_Z     4
_cell_measurement_reflns_used     13121
_cell_measurement_theta_min     2.7
_cell_measurement_theta_max     27.5
_cell_measurement_temperature     150.0(10)
_exptl_crystal_description     'block'
_exptl_crystal_colour     'colourless'
_exptl_crystal_size_max     0.16
_exptl_crystal_size_mid     0.14
_exptl_crystal_size_min     0.14
_exptl_crystal_density_diffrn     2.699
_exptl_crystal_density_meas     ?
_exptl_crystal_density_method     'not measured'
_exptl_crystal_F_000     1600
_exptl_absorpt_coefficient_mu     15.027
_exptl_absorpt_correction_type     'multi-scan'
_exptl_absorpt_process_details
;
(SORTAV; Blessing, 1995)
;
_exptl_absorpt_correction_T_min     0.057
_exptl_absorpt_correction_T_max     0.122
_exptl_special_details
;
 ?
;
_diffrn_ambient_temperature     150.0(10)
_diffrn_radiation_type     MoK\a
_diffrn_radiation_wavelength     0.71073
_diffrn_radiation_source     'fine-focus sealed tube'
_diffrn_radiation_monochromator     graphite
_diffrn_measurement_device_type     'Nonius KappaCCD'
_diffrn_measurement_method     '\f scans and \w scans with \k offsets'
_diffrn_detector_area_resol_mean     9
_diffrn_reflns_number     13121
_diffrn_reflns_av_R_equivalents     0.0593
_diffrn_reflns_av_sigmaI/netI     0.0631
_diffrn_reflns_theta_min     2.68
_diffrn_reflns_theta_max     27.51
_diffrn_reflns_theta_full     27.51
_diffrn_measured_fraction_theta_max     0.991
_diffrn_measured_fraction_theta_full     0.991
_diffrn_reflns_limit_h_min     -25
_diffrn_reflns_limit_h_max     26
_diffrn_reflns_limit_k_min     -9
_diffrn_reflns_limit_k_max     8
_diffrn_reflns_limit_l_min     -19
_diffrn_reflns_limit_l_max     19
_diffrn_standards_number     0
_diffrn_standards_interval_count     ?
_diffrn_standards_interval_time     ?
_diffrn_standards_decay_%     ?
_refine_special_details
;
 Refinement of F^2^ against ALL reflections.  The weighted R-factor wR and
 goodness of fit S are based on F^2^, conventional R-factors R are based
 on F, with F set to zero for negative F^2^. The threshold expression of
 F^2^ > 2sigma(F^2^) is used only for calculating R-factors(gt) etc. and is
 not relevant to the choice of reflections for refinement.  R-factors based
 on F^2^ are statistically about twice as large as those based on F, and R-
 factors based on ALL data will be even larger.
;
_reflns_number_total     4862
_reflns_number_gt     3509
_reflns_threshold_expression     'I>2\s(I)'
_refine_ls_structure_factor_coef     Fsqd
_refine_ls_matrix_type     full
_refine_ls_R_factor_all     0.0732
_refine_ls_R_factor_gt     0.0448
_refine_ls_wR_factor_gt     0.0985
_refine_ls_wR_factor_ref     0.1105
_refine_ls_goodness_of_fit_ref     0.994
_refine_ls_restrained_S_all     0.994
_refine_ls_number_reflns     4862
_refine_ls_number_parameters     238
_refine_ls_number_restraints     0
_refine_ls_hydrogen_treatment     constr
_refine_ls_weighting_scheme     calc
_refine_ls_weighting_details
                 'calc w=1/[\s^2^(Fo^2^)+(0.0587P)^2^] where P=(Fo^2^+2Fc^2^)/3'
_atom_sites_solution_hydrogens     geom
_atom_sites_solution_primary     direct
_atom_sites_solution_secondary     difmap
_refine_ls_shift/su_max     0.001
_refine_ls_shift/su_mean     0.000
_refine_diff_density_max     1.329
_refine_diff_density_min     -1.336
_refine_ls_extinction_method     none
_refine_ls_extinction_coef     ?
loop_
    _atom_type_symbol
    _atom_type_description
    _atom_type_scat_dispersion_real
    _atom_type_scat_dispersion_imag
    _atom_type_scat_source
    'C' 'C' 0.0033 0.0016
                         'International Tables Vol C Tables 4.2.6.8 and 6.1.1.4'
    'H' 'H' 0.0000 0.0000
                         'International Tables Vol C Tables 4.2.6.8 and 6.1.1.4'
    'Br' 'Br' -0.2901 2.4595
                         'International Tables Vol C Tables 4.2.6.8 and 6.1.1.4'
_computing_data_collection     'COLLECT (Nonius, 2002)'
_computing_cell_refinement     'DENZO--SMN (Otwinowski & Minor, 1997)'
_computing_data_reduction     'DENZO--SMN (Otwinowski & Minor, 1997)'
_computing_structure_solution     'SIR92 (Altomare <i>et al.</i>,  1994)'
_computing_structure_refinement     'SHELXTL (Sheldrick, 2001)'
_computing_molecular_graphics     'SHELXTL (Sheldrick, 2001)'
_computing_publication_material     'SHELXTL (Sheldrick, 2001)'
loop_
    _atom_site_type_symbol
    _atom_site_label
    _atom_site_fract_x
    _atom_site_fract_y
    _atom_site_fract_z
    _atom_site_U_iso_or_equiv
    _atom_site_adp_type
    _atom_site_calc_flag
    _atom_site_refinement_flags
    _atom_site_occupancy
    _atom_site_disorder_assembly
    _atom_site_disorder_group
    Br Br1 0.27614(3) 0.65858(8) 0.41094(4) 0.02811(17) Uani d . 1 . .
    Br Br2 0.42084(3) 0.88707(8) 0.48485(5) 0.03059(17) Uani d . 1 . .
    Br Br3 0.56522(3) 0.70567(8) 0.63052(4) 0.02834(17) Uani d . 1 . .
    Br Br4 0.55454(3) 0.31103(9) 0.72840(4) 0.03124(17) Uani d . 1 . .
    Br Br5 0.28644(3) 0.57820(9) 0.70187(4) 0.03205(17) Uani d . 1 . .
    Br Br6 0.14076(4) 0.81344(9) 0.65538(5) 0.03543(19) Uani d . 1 . .
    Br Br7 0.01011(3) 0.75190(9) 0.45738(5) 0.03139(17) Uani d . 1 . .
    Br Br8 0.01921(3) 0.43423(9) 0.31278(4) 0.03253(18) Uani d . 1 . .
    C C1 0.1758(3) 0.2215(7) 0.3861(4) 0.0219(13) Uani d . 1 . .
    C C1A 0.1588(4) 0.2594(8) 0.2807(4) 0.0288(15) Uani d . 1 . .
    H H1AA 0.1810 0.3735 0.2731 0.043 Uiso calc R 1 . .
    H H1AB 0.1077 0.2685 0.2493 0.043 Uiso calc R 1 . .
    H H1AC 0.1770 0.1604 0.2529 0.043 Uiso calc R 1 . .
    C C1' 0.3483(3) 0.3945(7) 0.5524(4) 0.0206(13) Uani d . 1 . .
    C C2 0.2562(3) 0.2027(8) 0.4324(4) 0.0226(13) Uani d . 1 . .
    H H2A 0.2800 0.2652 0.3940 0.027 Uiso calc R 1 . .
    H H2B 0.2698 0.0733 0.4372 0.027 Uiso calc R 1 . .
    C C2A 0.1361(3) 0.0495(7) 0.3963(5) 0.0294(15) Uani d . 1 . .
    H H2AA 0.0853 0.0730 0.3723 0.044 Uiso calc R 1 . .
    H H2AB 0.1508 0.0155 0.4626 0.044 Uiso calc R 1 . .
    H H2AC 0.1469 -0.0495 0.3606 0.044 Uiso calc R 1 . .
    C C2' 0.3537(3) 0.5593(7) 0.5085(4) 0.0205(12) Uani d . 1 . .
    C C3 0.2792(3) 0.2890(7) 0.5320(4) 0.0212(13) Uani d . 1 . .
    C C3A 0.2846(3) 0.1397(8) 0.6056(4) 0.0294(15) Uani d . 1 . .
    H H3AA 0.3016 0.1929 0.6685 0.044 Uiso calc R 1 . .
    H H3AB 0.3175 0.0459 0.6012 0.044 Uiso calc R 1 . .
    H H3AC 0.2381 0.0858 0.5935 0.044 Uiso calc R 1 . .
    C C3' 0.4168(3) 0.6534(8) 0.5333(4) 0.0240(13) Uani d . 1 . .
    C C4 0.2098(3) 0.5358(8) 0.5891(4) 0.0249(14) Uani d . 1 . .
    C C4' 0.4786(3) 0.5817(7) 0.5981(4) 0.0201(13) Uani d . 1 . .
    C C5 0.1486(3) 0.6364(8) 0.5695(4) 0.0253(14) Uani d . 1 . .
    C C5' 0.4740(3) 0.4165(8) 0.6388(4) 0.0232(13) Uani d . 1 . .
    C C6 0.0929(3) 0.6090(8) 0.4852(4) 0.0229(13) Uani d . 1 . .
    C C6' 0.4110(3) 0.3272(7) 0.6172(4) 0.0208(13) Uani d . 1 . .
    H H6'A 0.4099 0.2153 0.6474 0.025 Uiso calc R 1 . .
    C C7 0.0975(3) 0.4758(8) 0.4235(4) 0.0232(13) Uani d . 1 . .
    C C8 0.1586(3) 0.3757(8) 0.4420(4) 0.0244(13) Uani d . 1 . .
    C C9 0.2156(3) 0.4084(7) 0.5251(4) 0.0222(13) Uani d . 1 . .
loop_
    _atom_site_aniso_label
    _atom_site_aniso_U_11
    _atom_site_aniso_U_22
    _atom_site_aniso_U_33
    _atom_site_aniso_U_12
    _atom_site_aniso_U_13
    _atom_site_aniso_U_23
    Br1 0.0233(3) 0.0283(3) 0.0269(3) -0.0021(3) 0.0014(3) 0.0100(2)
    Br2 0.0284(4) 0.0269(3) 0.0339(4) -0.0043(3) 0.0076(3) 0.0071(3)
    Br3 0.0214(3) 0.0361(4) 0.0255(4) -0.0062(3) 0.0058(3) 0.0005(3)
    Br4 0.0226(3) 0.0402(4) 0.0257(4) 0.0027(3) 0.0019(3) 0.0090(3)
    Br5 0.0270(4) 0.0470(4) 0.0193(3) -0.0080(3) 0.0046(3) -0.0090(3)
    Br6 0.0361(4) 0.0397(4) 0.0333(4) -0.0052(3) 0.0155(3) -0.0145(3)
    Br7 0.0281(4) 0.0332(4) 0.0333(4) 0.0045(3) 0.0112(3) 0.0007(3)
    Br8 0.0250(4) 0.0405(4) 0.0239(4) 0.0027(3) -0.0018(3) -0.0040(3)
    C1 0.021(3) 0.026(3) 0.018(3) 0.000(2) 0.005(3) 0.000(2)
    C1A 0.035(4) 0.033(3) 0.016(3) -0.003(3) 0.005(3) 0.000(2)
    C1' 0.019(3) 0.022(3) 0.020(3) -0.003(2) 0.006(3) -0.001(2)
    C2 0.022(3) 0.023(3) 0.020(3) 0.001(2) 0.003(3) -0.002(2)
    C2A 0.029(4) 0.027(3) 0.029(4) -0.005(3) 0.005(3) -0.005(3)
    C2' 0.022(3) 0.024(3) 0.015(3) -0.002(2) 0.007(2) -0.001(2)
    C3 0.019(3) 0.024(3) 0.017(3) -0.008(2) 0.002(2) 0.002(2)
    C3A 0.025(3) 0.031(3) 0.026(4) -0.004(3) 0.002(3) 0.007(3)
    C3' 0.026(3) 0.029(3) 0.017(3) -0.002(3) 0.007(3) 0.002(2)
    C4 0.023(3) 0.033(3) 0.016(3) -0.015(3) 0.004(3) -0.005(2)
    C4' 0.019(3) 0.024(3) 0.018(3) -0.003(2) 0.007(2) -0.006(2)
    C5 0.031(4) 0.027(3) 0.023(3) -0.003(3) 0.016(3) -0.005(3)
    C5' 0.018(3) 0.030(3) 0.020(3) 0.006(2) 0.005(3) 0.001(2)
    C6 0.017(3) 0.026(3) 0.026(3) -0.002(2) 0.008(3) -0.001(2)
    C6' 0.023(3) 0.020(3) 0.018(3) -0.001(2) 0.004(2) 0.004(2)
    C7 0.023(3) 0.025(3) 0.020(3) -0.008(3) 0.005(3) 0.003(2)
    C8 0.027(3) 0.026(3) 0.019(3) -0.004(3) 0.005(3) 0.003(2)
    C9 0.023(3) 0.024(3) 0.021(3) -0.008(3) 0.009(3) 0.002(2)
_geom_special_details
;
 All esds (except the esd in the dihedral angle between two l.s. planes)
 are estimated using the full covariance matrix.  The cell esds are taken
 into account individually in the estimation of esds in distances, angles
 and torsion angles; correlations between esds in cell parameters are only
 used when they are defined by crystal symmetry.  An approximate (isotropic)
 treatment of cell esds is used for estimating esds involving l.s. planes.
;
loop_
    _geom_bond_atom_site_label_1
    _geom_bond_atom_site_label_2
    _geom_bond_site_symmetry_2
    _geom_bond_distance
    _geom_bond_publ_flag
    Br1 C2' . 1.894(6) ?
    Br2 C3' . 1.890(6) ?
    Br3 C4' . 1.886(6) ?
    Br4 C5' . 1.892(6) ?
    Br5 C4 . 1.897(6) ?
    Br6 C5 . 1.895(6) ?
    Br7 C6 . 1.900(6) ?
    Br8 C7 . 1.895(6) ?
    C1 C8 . 1.533(8) ?
    C1 C2 . 1.540(8) ?
    C1 C2A . 1.541(8) ?
    C1 C1A . 1.544(8) ?
    C1A H1AA . 0.9800 ?
    C1A H1AB . 0.9800 ?
    C1A H1AC . 0.9800 ?
    C1' C6' . 1.400(8) ?
    C1' C2' . 1.411(8) ?
    C1' C3 . 1.537(8) ?
    C2 C3 . 1.560(8) ?
    C2 H2A . 0.9900 ?
    C2 H2B . 0.9900 ?
    C2A H2AA . 0.9800 ?
    C2A H2AB . 0.9800 ?
    C2A H2AC . 0.9800 ?
    C2' C3' . 1.387(8) ?
    C3 C9 . 1.533(8) ?
    C3 C3A . 1.548(8) ?
    C3A H3AA . 0.9800 ?
    C3A H3AB . 0.9800 ?
    C3A H3AC . 0.9800 ?
    C3' C4' . 1.401(8) ?
    C4 C5 . 1.386(9) ?
    C4 C9 . 1.390(8) ?
    C4' C5' . 1.386(8) ?
    C5 C6 . 1.396(8) ?
    C5' C6' . 1.371(8) ?
    C6 C7 . 1.386(8) ?
    C6' H6'A . 0.9500 ?
    C7 C8 . 1.384(8) ?
    C8 C9 . 1.405(8) ?
loop_
    _geom_angle_atom_site_label_1
    _geom_angle_atom_site_label_2
    _geom_angle_atom_site_label_3
    _geom_angle_site_symmetry_1
    _geom_angle_site_symmetry_3
    _geom_angle
    _geom_angle_publ_flag
    C8 C1 C2 . . 102.8(5) ?
    C8 C1 C2A . . 109.2(5) ?
    C2 C1 C2A . . 112.7(5) ?
    C8 C1 C1A . . 115.5(5) ?
    C2 C1 C1A . . 107.9(5) ?
    C2A C1 C1A . . 108.7(5) ?
    C1 C1A H1AA . . 109.5 ?
    C1 C1A H1AB . . 109.5 ?
    H1AA C1A H1AB . . 109.5 ?
    C1 C1A H1AC . . 109.5 ?
    H1AA C1A H1AC . . 109.5 ?
    H1AB C1A H1AC . . 109.5 ?
    C6' C1' C2' . . 116.1(5) ?
    C6' C1' C3 . . 120.1(5) ?
    C2' C1' C3 . . 123.9(5) ?
    C1 C2 C3 . . 108.5(5) ?
    C1 C2 H2A . . 110.0 ?
    C3 C2 H2A . . 110.0 ?
    C1 C2 H2B . . 110.0 ?
    C3 C2 H2B . . 110.0 ?
    H2A C2 H2B . . 108.4 ?
    C1 C2A H2AA . . 109.5 ?
    C1 C2A H2AB . . 109.5 ?
    H2AA C2A H2AB . . 109.5 ?
    C1 C2A H2AC . . 109.5 ?
    H2AA C2A H2AC . . 109.5 ?
    H2AB C2A H2AC . . 109.5 ?
    C3' C2' C1' . . 121.3(5) ?
    C3' C2' Br1 . . 117.0(4) ?
    C1' C2' Br1 . . 121.7(4) ?
    C9 C3 C1' . . 114.0(4) ?
    C9 C3 C3A . . 107.8(5) ?
    C1' C3 C3A . . 112.7(5) ?
    C9 C3 C2 . . 102.1(4) ?
    C1' C3 C2 . . 110.2(5) ?
    C3A C3 C2 . . 109.5(5) ?
    C3 C3A H3AA . . 109.5 ?
    C3 C3A H3AB . . 109.5 ?
    H3AA C3A H3AB . . 109.5 ?
    C3 C3A H3AC . . 109.5 ?
    H3AA C3A H3AC . . 109.5 ?
    H3AB C3A H3AC . . 109.5 ?
    C2' C3' C4' . . 121.0(5) ?
    C2' C3' Br2 . . 120.8(4) ?
    C4' C3' Br2 . . 118.1(4) ?
    C5 C4 C9 . . 120.0(5) ?
    C5 C4 Br5 . . 119.7(4) ?
    C9 C4 Br5 . . 120.2(5) ?
    C5' C4' C3' . . 117.7(5) ?
    C5' C4' Br3 . . 120.8(4) ?
    C3' C4' Br3 . . 121.5(4) ?
    C4 C5 C6 . . 119.8(5) ?
    C4 C5 Br6 . . 120.3(5) ?
    C6 C5 Br6 . . 119.9(5) ?
    C6' C5' C4' . . 121.3(5) ?
    C6' C5' Br4 . . 118.1(4) ?
    C4' C5' Br4 . . 120.6(4) ?
    C7 C6 C5 . . 120.1(5) ?
    C7 C6 Br7 . . 120.4(4) ?
    C5 C6 Br7 . . 119.5(4) ?
    C5' C6' C1' . . 122.5(5) ?
    C5' C6' H6'A . . 118.7 ?
    C1' C6' H6'A . . 118.7 ?
    C8 C7 C6 . . 120.6(5) ?
    C8 C7 Br8 . . 120.4(4) ?
    C6 C7 Br8 . . 119.0(5) ?
    C7 C8 C9 . . 119.2(6) ?
    C7 C8 C1 . . 130.1(5) ?
    C9 C8 C1 . . 110.7(5) ?
    C4 C9 C8 . . 120.2(6) ?
    C4 C9 C3 . . 128.0(5) ?
    C8 C9 C3 . . 111.8(5) ?
