# Supplementary material for: 4,5,6,7-Tetra­bromo-1,1,3-trimethyl-3-(2,3,4,5-tetra­bromo­phen­yl)indane
Source: Acta Crystallogr Sect E Struct Rep Online. 2008 Jan 16;64(Pt 2):o439. doi: 10.1107/S1600536808000494 (PMC2960393; doi:10.1107/S1600536808000494)
Supplement: Supplementary file 2 [file e-64-0o439-Isup2.hkl]

# 
# h,k,l, Fc-squared, Fo-squared, sigma(Fo-squared) and status flag 
# 
data_I
_shelx_title ' k07230a in P2(1)/c' 
_shelx_refln_list_code          4 
_shelx_F_calc_maximum      777.90 
_exptl_crystal_F_000      1600.00 
_reflns_d_resolution_high  0.7692 
 
loop_ 
 _symmetry_equiv_pos_as_xyz 
 'x, y, z' 
 '-x, y+1/2, -z+1/2' 
 '-x, -y, -z' 
 'x, -y-1/2, z-1/2' 
 
_cell_length_a    20.2603 
_cell_length_b     7.3862 
_cell_length_c    15.2233 
_cell_angle_alpha  90.000 
_cell_angle_beta  110.407 
_cell_angle_gamma  90.000 
 
_shelx_F_squared_multiplier     1.000 
 
loop_ 
 _refln_index_h 
 _refln_index_k 
 _refln_index_l 
 _refln_F_squared_calc 
 _refln_F_squared_meas 
 _refln_F_squared_sigma 
 _refln_observed_status 
   3   0   0     2123.81     1587.39     82.77 o 
   4   0   0    42814.10    33682.95    904.03 o 
   5   0   0    15919.32    12392.46   1016.59 o 
   6   0   0     4846.54     3741.88    160.73 o 
   7   0   0   605127.44   424369.38  15274.32 o 
   8   0   0     1192.16      988.82    130.59 o 
   9   0   0    11202.10     9926.50    332.19 o 
  10   0   0      516.76      238.76    135.21 o 
  11   0   0    32804.24    32139.26   1618.53 o 
  12   0   0       24.13      -19.09    107.74 o 
  13   0   0     8904.95     8030.66    582.17 o 
  14   0   0   114898.34   120455.69   3802.58 o 
  15   0   0      788.92      855.31    219.55 o 
  16   0   0     3212.68     2994.24    236.41 o 
  17   0   0     5536.58     6064.15    492.17 o 
  18   0   0     2352.46     2808.36    399.56 o 
  19   0   0     3066.62     3178.79    388.11 o 
  20   0   0     3650.42     4170.40    450.55 o 
  21   0   0     6004.14     7312.77    609.74 o 
  22   0   0       58.07     -127.98    235.16 o 
  23   0   0     1189.14     1965.54    379.79 o 
  24   0   0     3828.56     5548.05    653.45 o 
   1   1   0    28695.29    24976.23   1180.58 o 
   2   1   0       62.32       88.84     27.43 o 
   3   1   0     2426.12     2214.62    146.44 o 
   4   1   0      450.84      386.44     35.16 o 
   5   1   0     2791.36     2410.88     80.91 o 
   6   1   0    43168.78    35721.41    978.46 o 
   7   1   0      569.69      509.90     54.25 o 
   8   1   0    22440.25    19224.03    688.60 o 
   9   1   0     5256.49     4926.16    196.74 o 
  10   1   0       59.16      135.93     72.73 o 
  11   1   0     2255.61     2142.25    138.83 o 
  12   1   0      697.12      701.44     93.16 o 
  13   1   0     9344.65     9237.01    272.81 o 
  14   1   0      458.60      381.85     98.30 o 
  15   1   0    11920.11    12309.45    361.63 o 
  16   1   0    10941.46    11222.30    412.97 o 
  17   1   0      497.12      574.24    195.25 o 
  18   1   0     2594.79     2913.16    237.81 o 
  19   1   0       12.97     -150.50    179.85 o 
  20   1   0        1.02      -31.84    157.32 o 
  21   1   0      853.02     1266.98    222.66 o 
  22   1   0     5093.87     6755.45    477.65 o 
  23   1   0     5689.84     6911.61    516.72 o 
  24   1   0      329.16      535.81    213.17 o 
   0   2   0    67840.23    58090.18   2027.81 o 
   1   2   0     4045.31     3623.17     96.97 o 
   2   2   0    14031.45    12326.97    665.21 o 
   3   2   0    11563.54    10280.65    559.98 o 
   4   2   0       37.30       96.95     26.66 o 
   5   2   0    10677.61     9740.62    390.02 o 
   6   2   0      928.06      756.68     49.72 o 
   7   2   0    71663.69    63054.27   1522.78 o 
   8   2   0     1166.72     1046.78     69.40 o 
   9   2   0    12294.96    10495.63    253.15 o 
  10   2   0    18650.22    16005.92    514.47 o 
  11   2   0     7143.55     6289.86    195.34 o 
  12   2   0     2457.79     2375.52    183.23 o 
  13   2   0      835.36      763.60     93.52 o 
  14   2   0     8989.90     9018.55    393.38 o 
  15   2   0      632.82      629.21     98.86 o 
  16   2   0    15345.58    14762.77    831.88 o 
  17   2   0     5997.72     5992.91    390.03 o 
  18   2   0     7873.54     8491.82    618.50 o 
  19   2   0        2.03       47.26    373.55 o 
  20   2   0     1143.03     1262.36    227.87 o 
  21   2   0      804.88      984.57    209.32 o 
  22   2   0     1648.99     1768.42    465.63 o 
  23   2   0     1861.54     2119.16    270.19 o 
  24   2   0     1317.08     1237.12    247.64 o 
   1   3   0    17976.18    16582.26    381.79 o 
   2   3   0    40346.22    37163.64    983.48 o 
   3   3   0     1196.17     1324.24     69.47 o 
   4   3   0     5681.87     5148.42    195.52 o 
   5   3   0     4276.53     3671.90    259.97 o 
   6   3   0    29204.35    26085.37    802.74 o 
   7   3   0    15645.48    14809.38    716.05 o 
   8   3   0     2786.85     2578.32     81.67 o 
   9   3   0    65498.34    59419.03   1312.50 o 
  10   3   0    11626.53    10698.17    250.19 o 
  11   3   0    13740.77    12663.09    273.16 o 
  12   3   0        4.16       18.92     60.02 o 
  13   3   0    16628.87    15350.74    723.31 o 
  14   3   0    15221.39    14547.86    735.31 o 
  15   3   0       48.81      -23.95     81.51 o 
  16   3   0    32540.11    32880.55   1314.70 o 
  17   3   0     3393.26     3071.43    186.96 o 
  18   3   0     6308.17     6416.78    395.14 o 
  19   3   0       95.82      -20.10    133.46 o 
  20   3   0     6356.93     7114.86    398.03 o 
  21   3   0     3666.78     3990.51    593.10 o 
  22   3   0       30.25     -173.50    173.50 o 
  23   3   0     5302.09     6679.10    782.47 o 
   0   4   0     6405.68     6213.06    190.99 o 
   1   4   0    20940.71    20744.88    356.15 o 
   2   4   0    14899.08    14185.07    333.64 o 
   3   4   0      429.68      375.19     59.37 o 
   4   4   0     2343.18     2113.74    149.76 o 
   5   4   0     7269.40     6482.53    217.98 o 
   6   4   0    20817.30    19034.24    558.09 o 
   7   4   0     2254.53     2047.92    116.33 o 
   8   4   0     3075.91     2617.75    272.74 o 
   9   4   0    15411.13    14276.16    356.66 o 
  10   4   0       10.16        8.64     41.10 o 
  11   4   0     2132.97     2274.95    152.32 o 
  12   4   0      258.08      270.79     51.33 o 
  13   4   0    12384.42    11392.04    351.97 o 
  14   4   0     2145.25     1850.38     97.89 o 
  15   4   0        1.91       74.51     66.92 o 
  16   4   0     9824.54     9286.17    332.02 o 
  17   4   0      635.91      602.55    106.15 o 
  18   4   0      917.88      706.48    115.13 o 
  19   4   0      280.63      156.11    173.16 o 
  20   4   0     3912.16     4862.35    625.35 o 
  21   4   0      621.72     1139.37    398.52 o 
  22   4   0      249.89      506.73    360.02 o 
   1   5   0     7082.37     7210.27    232.82 o 
   2   5   0      123.37      113.75     41.96 o 
   3   5   0     3536.00     3186.54    136.05 o 
   4   5   0     2816.09     2498.17    188.24 o 
   5   5   0     3581.32     3624.27    142.93 o 
   6   5   0     5964.74     5702.38    200.08 o 
   7   5   0      197.53      166.84     93.15 o 
   8   5   0     4776.30     4207.41    184.08 o 
   9   5   0      956.91      719.78    116.33 o 
  10   5   0      681.58      464.75    114.34 o 
  11   5   0     2243.90     2122.79    169.88 o 
  12   5   0     3098.51     3014.53    542.63 o 
  13   5   0      654.54      733.47    196.66 o 
  14   5   0      401.06      225.01    239.84 o 
  15   5   0      128.18      258.18    214.09 o 
  16   5   0     1656.75     2155.95    269.65 o 
  17   5   0       28.30     -166.55    207.58 o 
  18   5   0     2088.23     2165.19    261.22 o 
  19   5   0      594.53      689.86    325.68 o 
  20   5   0      501.59      346.49    365.22 o 
   0   6   0     2433.35     2349.07    121.34 o 
   1   6   0     6166.24     6740.64    157.20 o 
   2   6   0     8530.65     9083.27    223.06 o 
   3   6   0    14716.75    15404.80    392.26 o 
   4   6   0     8089.79     8684.97    264.89 o 
   5   6   0     7987.95     7651.50    507.31 o 
   6   6   0     9543.09     9011.89    351.33 o 
   7   6   0       10.36      -22.73    114.38 o 
   8   6   0     1446.85     1180.78    150.00 o 
   9   6   0     1827.93     1522.76    238.28 o 
  10   6   0    11604.58    11808.12    509.92 o 
  11   6   0      464.04      487.43    254.41 o 
  12   6   0     2171.61     2021.21    246.33 o 
  13   6   0     1116.97     1324.28    322.04 o 
  14   6   0       28.20      -50.06    182.07 o 
  15   6   0      328.43      219.66    197.17 o 
  16   6   0      191.42      126.42    185.14 o 
  17   6   0     4859.81     4891.02   1175.27 o 
  18   6   0      534.59     -222.82    246.82 o 
  19   6   0       75.60      288.87    208.49 o 
   1   7   0     1096.39     1149.62     83.94 o 
   2   7   0     1849.57     1740.46     90.01 o 
   3   7   0     3017.32     2862.34    158.78 o 
   4   7   0       18.53       -0.03    107.21 o 
   5   7   0     2651.57     2514.15    317.88 o 
   6   7   0     3595.47     4024.07    288.48 o 
   7   7   0      277.65      262.13    153.58 o 
   8   7   0     1462.57     1099.77    206.19 o 
   9   7   0     3363.25     2943.52    285.07 o 
  10   7   0     4084.51     3727.64    683.62 o 
  11   7   0      271.21      448.14    230.49 o 
  12   7   0     1171.33      476.62    247.22 o 
  13   7   0     7250.45     7227.68    639.40 o 
  14   7   0        2.44     -172.64    204.44 o 
  15   7   0     2142.46     2112.93    321.50 o 
  16   7   0     1799.00     2186.57    324.64 o 
   0   8   0     3366.03     3358.80    504.65 o 
   1   8   0      422.45      601.10    331.41 o 
   2   8   0      103.32      128.33    188.72 o 
   3   8   0      839.27      991.54    141.27 o 
   4   8   0       16.36      -57.57    143.59 o 
   5   8   0     1539.53     1249.59    185.70 o 
   6   8   0        9.52      350.74    201.85 o 
   7   8   0     1216.16     1154.78    200.91 o 
   8   8   0      115.45      121.01    394.88 o 
   9   8   0        4.33      159.35    194.18 o 
  10   8   0     2642.13     2741.80    306.62 o 
  11   8   0       16.92     -201.91    201.91 o 
  12   8   0     4103.52     3962.54    379.63 o 
  13   8   0       30.82      270.44    286.14 o 
   1   9   0       48.15       48.15    272.63 o 
   2   9   0      340.64      403.72    355.86 o 
   3   9   0        2.33     -163.36    317.36 o 
   4   9   0       18.48      278.86    326.72 o 
   5   9   0     1313.38     1600.32    536.91 o 
   6   9   0     1688.05     1510.84    411.01 o 
   7   9   0        4.02     -324.64    324.64 o 
   8   9   0      165.50      446.38    370.43 o 
 -24   1   1     1903.78     2378.56    305.91 o 
 -23   1   1     2765.96     3052.84    308.89 o 
 -22   1   1       12.93      138.65    176.02 o 
 -21   1   1      984.92      816.35    426.61 o 
 -20   1   1      515.78      908.91    244.52 o 
 -19   1   1     3984.62     3928.01    397.48 o 
 -18   1   1     4945.16     5457.78    335.29 o 
 -17   1   1     6579.64     6736.82    305.22 o 
 -16   1   1    28136.33    30325.76   1012.21 o 
 -15   1   1       27.74       58.67     87.24 o 
 -14   1   1     5379.29     5472.09    196.63 o 
 -13   1   1     2144.33     2133.33    122.21 o 
 -12   1   1    24359.91    22887.13    512.48 o 
 -11   1   1    24545.52    22263.65    499.50 o 
 -10   1   1    10537.61     9259.49    235.38 o 
  -9   1   1    16283.75    13277.68    317.91 o 
  -8   1   1        5.65       18.97     47.62 o 
  -7   1   1    10502.64     9500.13    312.90 o 
  -6   1   1        4.66      166.56     45.12 o 
  -5   1   1    17307.05    14650.18    451.61 o 
  -4   1   1    31464.08    27903.46    779.87 o 
  -3   1   1     4683.06     4691.85    120.15 o 
  -2   1   1    13132.13    13623.13    571.76 o 
  -1   1   1     4725.52     5027.65    219.54 o 
   0   1   1    30768.01    30983.77    448.01 o 
   1   1   1      205.56      271.31     17.04 o 
   2   1   1       95.85      150.12     26.56 o 
   3   1   1    47858.37    45005.66   1014.40 o 
   4   1   1     6822.78     6227.10    221.26 o 
   5   1   1      130.17      161.29     34.22 o 
   6   1   1     9265.69     8244.15    205.83 o 
   7   1   1      993.36      685.05     98.67 o 
   8   1   1     4016.66     3558.27    118.93 o 
   9   1   1     7949.80     6985.42    244.05 o 
  10   1   1    21559.80    19894.41   1015.95 o 
  11   1   1     9507.10     8721.88    430.36 o 
  12   1   1      928.75      755.77     97.39 o 
  13   1   1     2507.67     2636.48    243.90 o 
  14   1   1     8043.95     7816.00    343.14 o 
  15   1   1      172.05      101.75    115.39 o 
  16   1   1     1627.60     1847.80    169.82 o 
  17   1   1      493.70      577.37    184.17 o 
  18   1   1     2221.79     2315.04    236.18 o 
  19   1   1       64.89     -153.37    153.37 o 
  20   1   1      407.44      631.90    222.17 o 
  21   1   1      105.57      -55.81    261.17 o 
  22   1   1      774.77      429.21    216.31 o 
  23   1   1     2204.76     2605.49    274.11 o 
  24   1   1      816.00     1212.41    265.44 o 
 -24   2   1     3657.94     4579.90   1007.74 o 
 -23   2   1     3680.37     5532.03    422.72 o 
 -22   2   1     3777.36     4149.44    353.67 o 
 -21   2   1      843.04      883.64    218.48 o 
 -20   2   1      230.95      220.12    231.00 o 
 -19   2   1      287.19      185.48    156.54 o 
 -18   2   1     1944.76     2056.20    211.80 o 
 -17   2   1    26008.47    28046.80    889.73 o 
 -16   2   1     6012.43     6096.79    265.96 o 
 -15   2   1     1738.69     1766.28    183.82 o 
 -14   2   1     1514.84     1585.64    167.46 o 
 -13   2   1      133.65      130.51     76.12 o 
 -12   2   1        0.97       20.12     89.56 o 
 -11   2   1     6563.92     5990.26    236.54 o 
 -10   2   1   128572.55   110666.17   2226.06 o 
  -9   2   1     3642.11     3267.09    124.46 o 
  -8   2   1       45.11       70.53     44.57 o 
  -7   2   1     3886.67     3839.62    204.58 o 
  -6   2   1    10898.67     9741.34    521.74 o 
  -5   2   1     1629.33     1462.69    100.59 o 
  -4   2   1     9804.58     9431.73    457.15 o 
  -3   2   1   185698.81   157738.28   6356.86 o 
  -2   2   1      222.47      280.84     26.20 o 
  -1   2   1      697.92      710.86     31.38 o 
   0   2   1      569.58      585.10     28.37 o 
   1   2   1     8271.13     8043.34    188.49 o 
   2   2   1     3529.50     3359.14    108.36 o 
   3   2   1     6160.90     6032.51    260.74 o 
   4   2   1    99526.86    92969.32   2907.07 o 
   5   2   1     3300.84     2971.69    123.31 o 
   6   2   1     1504.85     1542.48     65.49 o 
   7   2   1       53.04       46.22     38.54 o 
   8   2   1     1268.71     1171.94     78.94 o 
   9   2   1      184.54      241.66     70.31 o 
  10   2   1     7538.67     7034.71    203.92 o 
  11   2   1     8738.09     7756.15    362.42 o 
  12   2   1     1916.13     1695.55     97.68 o 
  13   2   1     3875.52     3551.69    238.42 o 
  14   2   1        0.54      136.56     84.48 o 
  15   2   1    10732.66    10018.19    490.06 o 
  16   2   1       36.21       80.72    143.28 o 
  17   2   1     3331.73     3089.03    292.03 o 
  18   2   1        1.04      -96.17    146.08 o 
  19   2   1      144.71      -40.78    148.27 o 
  20   2   1     4326.31     4337.71    372.51 o 
  21   2   1       26.07     -170.23    176.16 o 
  22   2   1     7222.78     7802.65    557.18 o 
  23   2   1       64.54      -81.54    299.67 o 
 -23   3   1     1785.34     2034.07    589.45 o 
 -22   3   1     1144.27     1236.34    254.93 o 
 -21   3   1      178.40      557.70    224.92 o 
 -20   3   1     2675.47     3204.03    266.40 o 
 -19   3   1     1015.96     1283.15    185.88 o 
 -18   3   1    14064.21    15399.84    704.75 o 
 -17   3   1       62.04      -12.51     88.00 o 
 -16   3   1     4935.90     4797.48    240.00 o 
 -15   3   1      220.66      124.65     67.73 o 
 -14   3   1       27.92       30.64     76.67 o 
 -13   3   1    17826.33    16492.74    362.53 o 
 -12   3   1     4526.81     3927.51    145.62 o 
 -11   3   1    32794.93    28999.33    682.38 o 
 -10   3   1      945.45      903.67     89.43 o 
  -9   3   1     4384.92     4177.11    167.45 o 
  -8   3   1     6284.06     6043.26    272.07 o 
  -7   3   1      568.95      659.08     33.67 o 
  -6   3   1    23618.64    19839.08   1289.66 o 
  -5   3   1    14429.21    12419.51    741.43 o 
  -4   3   1    39349.07    33469.56   1598.85 o 
  -3   3   1     1357.65     1318.30     59.71 o 
  -2   3   1      239.65      292.71     40.43 o 
  -1   3   1    55758.09    51393.42   1545.86 o 
   0   3   1     2263.34     2132.72     61.78 o 
   1   3   1     6734.45     6333.89    239.14 o 
   2   3   1     7829.75     7545.23    236.32 o 
   3   3   1    11438.47    10801.70    426.08 o 
   4   3   1     1956.12     1999.11    106.33 o 
   5   3   1      188.96      316.42     68.96 o 
   6   3   1    76505.91    70394.12   2607.53 o 
   7   3   1     6501.81     6579.94    269.34 o 
   8   3   1       31.78       48.00     41.32 o 
   9   3   1      704.18      762.87     56.33 o 
  10   3   1       10.32       73.28     54.33 o 
  11   3   1      354.85      349.23     56.03 o 
  12   3   1      525.27      516.32     59.00 o 
  13   3   1    41181.97    38110.15   1316.67 o 
  14   3   1     2504.32     2333.77    133.67 o 
  15   3   1      123.48      166.49     65.98 o 
  16   3   1     1212.11     1175.34     95.85 o 
  17   3   1     2094.11     1786.37    150.79 o 
  18   3   1     2550.42     2431.10    201.53 o 
  19   3   1      363.48      300.45    115.63 o 
  20   3   1     8289.60     9383.53    848.54 o 
  21   3   1      486.72      715.56    325.16 o 
  22   3   1       24.10       -0.65    186.77 o 
 -22   4   1      966.31     1398.46    409.96 o 
 -21   4   1     1759.75     2514.94    422.45 o 
 -20   4   1     3809.54     4206.82    524.42 o 
 -19   4   1     4332.05     4167.66    332.45 o 
 -18   4   1      861.03      783.30    130.39 o 
 -17   4   1     4476.85     4078.52    241.56 o 
 -16   4   1     1996.94     1746.37    129.35 o 
 -15   4   1     1432.81     1780.90    234.82 o 
 -14   4   1      866.13      884.89    156.61 o 
 -13   4   1     8525.55     8044.51    409.11 o 
 -12   4   1     1945.20     1933.29    126.46 o 
 -11   4   1     9276.07     9268.63    472.36 o 
 -10   4   1     2678.65     2724.39    198.04 o 
  -9   4   1     1010.87      797.85    183.75 o 
  -8   4   1     4478.03     3959.51    248.03 o 
  -7   4   1    27288.91    24803.22    926.20 o 
  -6   4   1     9126.71     8093.94    235.91 o 
  -5   4   1      712.87      543.07    144.61 o 
  -4   4   1    19231.98    16921.16    704.82 o 
  -3   4   1      440.20      533.55     52.48 o 
  -2   4   1     1913.25     1839.18     93.31 o 
  -1   4   1     3377.51     3140.25    146.62 o 
   0   4   1    70336.40    65192.96   2146.85 o 
   1   4   1     4212.53     4124.03    191.25 o 
   2   4   1      259.82      242.07     27.18 o 
   3   4   1    10869.34    11093.98    505.86 o 
   4   4   1     1568.43     1425.54    111.33 o 
   5   4   1    11791.17    10385.84    244.29 o 
   6   4   1       17.44      -55.77     68.20 o 
   7   4   1    36324.17    32054.43    687.02 o 
   8   4   1      194.26      274.09     57.84 o 
   9   4   1      471.58      458.74     54.81 o 
  10   4   1      797.65      764.62     90.79 o 
  11   4   1      732.44      743.74     66.93 o 
  12   4   1    17527.90    16642.99    439.11 o 
  13   4   1     1956.24     1641.61    126.21 o 
  14   4   1     4834.15     4724.08    305.03 o 
  15   4   1      127.17       61.06     70.54 o 
  16   4   1     4096.54     3855.69    220.01 o 
  17   4   1        1.33       -4.93     99.66 o 
  18   4   1        1.65      -31.39    105.56 o 
  19   4   1     9410.82     9131.60    914.62 o 
  20   4   1     1504.05     1912.48    415.17 o 
  21   4   1      140.85      648.24    488.00 o 
 -21   5   1        1.94      425.57    369.38 o 
 -20   5   1     1482.79     1457.77    398.52 o 
 -19   5   1      383.49       16.15    198.36 o 
 -18   5   1     1663.68     1729.77    728.36 o 
 -17   5   1      452.30      561.67    379.79 o 
 -16   5   1      318.95      226.67    275.22 o 
 -15   5   1     1922.96     1823.81    236.94 o 
 -14   5   1      373.22      307.95    153.00 o 
 -13   5   1     3134.86     2652.38    230.01 o 
 -12   5   1      188.13       88.30    120.22 o 
 -11   5   1     3704.98     3289.47    209.57 o 
 -10   5   1       27.25       68.78    104.77 o 
  -9   5   1     2190.51     2085.63    138.69 o 
  -8   5   1    17443.06    15651.92    431.36 o 
  -7   5   1     2828.43     2345.63    153.31 o 
  -6   5   1     1030.64      886.07    171.06 o 
  -5   5   1        1.39       99.38    116.12 o 
  -4   5   1     7971.04     7231.80    247.63 o 
  -3   5   1     5166.37     5100.43    220.48 o 
  -2   5   1    14114.57    14294.26    468.72 o 
  -1   5   1    66534.33    66471.02   1442.01 o 
   0   5   1     1782.70     1619.06     65.83 o 
   1   5   1      318.71      316.26     53.28 o 
   2   5   1       11.49       45.90     35.38 o 
   3   5   1     6845.15     6244.14    312.84 o 
   4   5   1     9951.92     9168.57    729.50 o 
   5   5   1    15698.17    14218.16    417.61 o 
   6   5   1    99982.38    95024.48   3441.52 o 
   7   5   1    10067.53     8537.48    266.71 o 
   8   5   1     5557.07     4512.70    227.23 o 
   9   5   1      805.08      795.10    124.81 o 
  10   5   1      415.36      341.98    123.86 o 
  11   5   1     4155.42     3794.46    223.66 o 
  12   5   1     6198.68     6034.32    327.15 o 
  13   5   1    43193.44    47437.99   2490.99 o 
  14   5   1     3416.74     2979.01    181.62 o 
  15   5   1     1508.25     1495.67    221.26 o 
  16   5   1     1779.79     1788.28    691.43 o 
  17   5   1      258.42      283.29    198.31 o 
  18   5   1      102.10      115.68    229.92 o 
  19   5   1     1904.61     3059.13    479.68 o 
  20   5   1     9882.51    11843.20   1116.48 o 
 -19   6   1      795.71      783.42    239.45 o 
 -18   6   1       41.41      236.55    349.09 o 
 -17   6   1       36.21      -82.76    187.42 o 
 -16   6   1     1332.25     1536.57    276.26 o 
 -15   6   1     1077.87     1044.44    221.04 o 
 -14   6   1     1835.86     1773.49    251.93 o 
 -13   6   1     2907.76     2698.86    284.65 o 
 -12   6   1     1060.08      946.55    316.84 o 
 -11   6   1     1729.09     1812.39    439.10 o 
 -10   6   1     1270.33     1591.66    226.25 o 
  -9   6   1     2048.89     1707.36    209.32 o 
  -8   6   1       58.52       59.66    132.59 o 
  -7   6   1      154.62      337.95    112.32 o 
  -6   6   1     2253.53     1879.58    221.80 o 
  -5   6   1      951.59      970.66    117.89 o 
  -4   6   1     7990.02     8009.59    295.61 o 
  -3   6   1     3939.05     4170.42    144.95 o 
  -2   6   1     3235.66     3336.09     95.40 o 
  -1   6   1      209.61      159.52     44.54 o 
   0   6   1       51.90       85.05     41.96 o 
   1   6   1       12.77       40.81     39.47 o 
   2   6   1      442.64      349.41     94.59 o 
   3   6   1     6922.30     6507.02    223.79 o 
   4   6   1      179.08      105.36     96.72 o 
   5   6   1      132.98       46.80     86.15 o 
   6   6   1      806.00      677.19    143.67 o 
   7   6   1      204.55      437.59    170.62 o 
   8   6   1      632.53      631.93    158.60 o 
   9   6   1      717.07      566.28    153.62 o 
  10   6   1     3763.43     3528.62    381.35 o 
  11   6   1      101.30       39.73    161.05 o 
  12   6   1      150.57      166.59    159.87 o 
  13   6   1      133.23      -99.57    174.30 o 
  14   6   1      707.38      692.18    231.00 o 
  15   6   1     1280.10      921.60    285.62 o 
  16   6   1     2161.29     2093.28    353.78 o 
  17   6   1      239.87      254.77    325.70 o 
  18   6   1       17.91       24.67    220.59 o 
 -17   7   1     1420.86     1299.95    319.79 o 
 -16   7   1       91.87      312.82    222.66 o 
 -15   7   1      270.68      636.83    361.58 o 
 -14   7   1     1202.07     1232.28    275.84 o 
 -13   7   1      488.62      732.61    203.74 o 
 -12   7   1      682.30      801.20    306.95 o 
 -11   7   1     1450.97      971.18    209.04 o 
 -10   7   1     8006.52     7680.90    521.30 o 
  -9   7   1      538.74      539.06    198.53 o 
  -8   7   1      739.62      481.09    176.45 o 
  -7   7   1     1097.50      825.19    170.98 o 
  -6   7   1     1305.09     1095.50    175.80 o 
  -5   7   1      159.39      -77.26    238.28 o 
  -4   7   1     5984.01     6029.19    349.00 o 
  -3   7   1     8386.23     8407.15    339.05 o 
  -2   7   1     2640.51     2957.25     95.16 o 
  -1   7   1      182.30      272.06     57.93 o 
   0   7   1      457.50      585.07     71.07 o 
   1   7   1     4274.47     4739.24    141.07 o 
   2   7   1     3906.59     3923.57    184.68 o 
   3   7   1    10491.38    11150.91    466.78 o 
   4   7   1     3626.94     3959.11    210.98 o 
   5   7   1     2289.66     2628.79    297.59 o 
   6   7   1      511.22      839.00    165.42 o 
   7   7   1     2162.36     2513.99    269.16 o 
   8   7   1     2204.56     2006.64    225.11 o 
   9   7   1     6439.67     5748.76    475.52 o 
  10   7   1     8125.98     8529.88    508.37 o 
  11   7   1     1464.03     1425.76    229.88 o 
  12   7   1      350.47      591.39    275.74 o 
  13   7   1       41.02      154.61    200.13 o 
  14   7   1     4900.66     4910.33    435.12 o 
  15   7   1     2201.49     2718.80    655.01 o 
  16   7   1     3036.34     2074.26    397.48 o 
 -14   8   1      200.33      151.92    445.34 o 
 -13   8   1     2335.49     2117.57    299.15 o 
 -12   8   1      562.96      544.92    258.57 o 
 -11   8   1       29.73       64.97    197.01 o 
 -10   8   1      313.52       40.20    222.79 o 
  -9   8   1      719.53     1004.00    221.37 o 
  -8   8   1     1424.05     1680.40    288.22 o 
  -7   8   1     2232.79     2104.51    242.34 o 
  -6   8   1     2067.28     1906.40    212.29 o 
  -5   8   1      858.73     1137.27    225.27 o 
  -4   8   1       11.82     -157.61    157.61 o 
  -3   8   1      571.17      695.70    146.46 o 
  -2   8   1     2872.87     3075.80    447.94 o 
  -1   8   1      964.38     1010.01    300.19 o 
   0   8   1     2383.81     2443.19    306.83 o 
   1   8   1     4448.74     4950.29    346.10 o 
   2   8   1     1058.08     1254.53    255.99 o 
   3   8   1      147.17       80.63    118.58 o 
   4   8   1     1723.74     1963.76    264.31 o 
   5   8   1     3107.32     4236.83    776.23 o 
   6   8   1        4.86      298.02    183.33 o 
   7   8   1     3131.71     3065.24    276.50 o 
   8   8   1     2366.58     2642.28    268.51 o 
   9   8   1        0.54       17.83    181.57 o 
  10   8   1      153.24      195.69    215.87 o 
  11   8   1     1014.40      935.96    275.22 o 
  12   8   1     1882.61     2082.67    387.59 o 
  13   8   1       20.41     -298.26    525.98 o 
  -8   9   1      755.00      483.84    372.51 o 
  -7   9   1      970.56     1243.42    504.65 o 
  -6   9   1      955.50     1405.74    413.09 o 
  -5   9   1      136.53     -121.74    319.44 o 
  -4   9   1       34.47     -263.25    329.84 o 
  -3   9   1      923.89      556.68    357.94 o 
  -2   9   1       62.72     -141.51    320.48 o 
  -1   9   1     1387.59     1143.53    481.76 o 
   0   9   1     1723.82     2385.72    330.33 o 
   1   9   1      102.03       56.87    302.79 o 
   2   9   1       65.77     -146.05    224.44 o 
   3   9   1      397.08      508.81    508.81 o 
   4   9   1      984.18      449.50    371.47 o 
   5   9   1     1019.19     1257.99    419.33 o 
   6   9   1      662.63      515.06    360.02 o 
   7   9   1     1396.62     1589.91    426.61 o 
 -25   0   2        7.82     -295.51    295.51 o 
 -24   0   2      401.79      870.92    440.14 o 
 -23   0   2      276.89      484.88    276.78 o 
 -22   0   2     2593.01     2982.13    398.52 o 
 -21   0   2       26.56      -63.47    232.04 o 
 -20   0   2     7049.25     7900.67    643.04 o 
 -19   0   2       77.80       33.30    212.27 o 
 -18   0   2      503.26      379.79    322.56 o 
 -17   0   2     2189.71     2309.33    530.67 o 
 -16   0   2     5309.31     4731.48    315.14 o 
 -15   0   2     5503.27     5129.35    316.88 o 
 -14   0   2     4116.25     3904.08    254.31 o 
 -13   0   2    27054.49    25084.41    825.40 o 
 -12   0   2     9771.52     8865.94    697.67 o 
 -11   0   2      389.32      505.12    130.78 o 
 -10   0   2     1637.26     1798.57    143.55 o 
  -9   0   2     1342.49     1431.95    134.75 o 
  -8   0   2        1.35       12.67    117.06 o 
  -7   0   2    13736.68    12991.25    412.59 o 
  -6   0   2    13882.71    12158.54    367.42 o 
  -5   0   2    25333.41    24104.89    688.08 o 
  -4   0   2       16.60      141.98     43.96 o 
  -3   0   2      722.90      858.73    125.38 o 
  -2   0   2     8137.63     9011.45    251.20 o 
  -1   0   2      141.78      132.81     28.69 o 
   0   0   2     9204.21    10319.30    286.92 o 
   1   0   2     1170.51     1363.08     93.65 o 
   2   0   2    13820.32    14102.89    388.10 o 
   3   0   2    40657.61    40403.61   1077.46 o 
   4   0   2     7320.53     7464.94    247.40 o 
   5   0   2   180378.80   160245.91   4219.83 o 
   6   0   2     2449.44     2083.39    112.56 o 
   7   0   2      241.45      342.30    114.46 o 
   8   0   2    28233.69    27054.37   1465.05 o 
   9   0   2      377.01      439.86    100.40 o 
  10   0   2    39565.75    33919.31   1832.36 o 
  11   0   2     9464.79     8403.74    351.34 o 
  12   0   2   229737.27   209507.95  11965.97 o 
  13   0   2      340.50     1112.07    336.61 o 
  14   0   2    22186.86    22460.52   1109.19 o 
  15   0   2     3239.18     3656.21    380.31 o 
  16   0   2      849.26      678.42    300.71 o 
  17   0   2    15413.55    14876.32    893.81 o 
  18   0   2     4294.05     4395.16    444.30 o 
  19   0   2    86795.90   100902.35   4814.49 o 
  20   0   2      139.52      299.67    269.49 o 
  21   0   2     4151.92     4630.31    524.42 o 
  22   0   2      496.68      328.80    291.35 o 
  23   0   2     4297.66     5234.86    593.10 o 
 -25   1   2       81.44     -121.84    218.59 o 
 -24   1   2     7483.06     9140.82    599.55 o 
 -23   1   2     2586.03     3283.35    320.77 o 
 -22   1   2    18130.03    21275.68    983.25 o 
 -21   1   2     3648.33     3896.28    365.74 o 
 -20   1   2     7298.84     8061.73    430.42 o 
 -19   1   2     7125.63     7038.57    403.19 o 
 -18   1   2     5294.81     5658.31   1000.98 o 
 -17   1   2    28599.81    32300.75    924.49 o 
 -16   1   2     7144.14     7240.57    309.41 o 
 -15   1   2    44253.85    44516.45    991.87 o 
 -14   1   2     6136.10     5898.63    207.41 o 
 -13   1   2    25074.77    22543.82    524.25 o 
 -12   1   2     4440.21     3967.83    143.04 o 
 -11   1   2    31179.03    27428.53    715.97 o 
 -10   1   2    49103.20    44731.96   1322.09 o 
  -9   1   2     5247.26     4706.56    208.69 o 
  -8   1   2    29106.57    26095.51    546.23 o 
  -7   1   2    13076.21    11955.14    414.06 o 
  -6   1   2    14481.44    13958.52    289.53 o 
  -5   1   2       89.35      142.58     32.83 o 
  -4   1   2    59791.04    57632.51   1130.45 o 
  -3   1   2    95983.43    97388.50   3881.56 o 
  -2   1   2     1045.34     1109.55     62.13 o 
  -1   1   2     4488.51     5021.52    141.02 o 
   0   1   2    13863.68    15335.96    265.88 o 
   1   1   2       18.74       82.89     21.73 o 
   2   1   2     1945.96     1990.03     67.82 o 
   3   1   2    24728.86    24960.71    631.38 o 
   4   1   2    18251.40    17409.09    436.57 o 
   5   1   2     2205.90     2112.98     93.43 o 
   6   1   2    34574.53    32682.02    550.26 o 
   7   1   2     2646.33     2500.14     80.22 o 
   8   1   2     3199.05     3109.92     90.91 o 
   9   1   2      858.58      722.30     71.19 o 
  10   1   2     1302.94     1274.76     69.71 o 
  11   1   2     3921.55     3161.06    149.30 o 
  12   1   2     1833.76     1648.71    107.75 o 
  13   1   2    29695.33    27419.17   1449.30 o 
  14   1   2      203.10      345.11    131.86 o 
  15   1   2     2257.10     2124.52    118.16 o 
  16   1   2     1421.22     1070.60    202.35 o 
  17   1   2      713.25      626.54     79.05 o 
  18   1   2     3043.38     2893.75    264.17 o 
  19   1   2      254.28      307.69    162.08 o 
  20   1   2     8153.46     8482.13    516.26 o 
  21   1   2      167.91       29.37    175.38 o 
  22   1   2      119.26      138.81    179.27 o 
  23   1   2      631.13      904.26    306.43 o 
 -24   2   2       37.97      187.42    334.01 o 
 -23   2   2      678.20      989.58    212.31 o 
 -22   2   2        5.62     -164.99    164.99 o 
 -21   2   2      379.19      178.91    161.82 o 
 -20   2   2      646.42      611.24    202.91 o 
 -19   2   2     8421.02     9946.61    510.84 o 
 -18   2   2      680.76      789.92    129.03 o 
 -17   2   2     6188.88     6427.44    271.25 o 
 -16   2   2       81.10       56.80    146.27 o 
 -15   2   2     3446.60     3179.98    184.27 o 
 -14   2   2       14.82      -13.36     90.41 o 
 -13   2   2     4214.57     3796.95    141.43 o 
 -12   2   2     9921.08     8534.60    284.15 o 
 -11   2   2    13419.94    11881.20    548.26 o 
 -10   2   2    44889.70    40470.21   1562.75 o 
  -9   2   2     1988.43     1623.63     80.02 o 
  -8   2   2    24092.40    22266.73   1064.85 o 
  -7   2   2     2023.13     1810.51    118.35 o 
  -6   2   2    29589.02    26882.75    851.07 o 
  -5   2   2    23603.72    23281.21    843.02 o 
  -4   2   2    98239.42   101392.49   4501.83 o 
  -3   2   2   100675.56   103734.38   4515.52 o 
  -2   2   2    39674.89    42121.87   1680.19 o 
  -1   2   2    12856.62    13128.44    238.14 o 
   0   2   2     3105.55     3227.00     72.18 o 
   1   2   2    65773.93    64617.14   1421.58 o 
   2   2   2    27766.77    28373.00   1028.68 o 
   3   2   2    50022.98    50840.17   1771.58 o 
   4   2   2    23404.64    22516.39    500.81 o 
   5   2   2    49448.64    47370.13   1333.14 o 
   6   2   2     1065.79      934.05     44.66 o 
   7   2   2    18740.68    19247.29    426.67 o 
   8   2   2    12617.03    11270.94    328.99 o 
   9   2   2    18244.78    16793.82    403.06 o 
  10   2   2    12515.24    11199.18    322.64 o 
  11   2   2      618.26      405.94     53.83 o 
  12   2   2    22343.51    20838.57    578.95 o 
  13   2   2     2747.41     2459.62    114.34 o 
  14   2   2     2520.18     2283.74    110.80 o 
  15   2   2      281.86      299.50     62.55 o 
  16   2   2     3863.71     3916.84    221.04 o 
  17   2   2     1488.19      949.74    120.94 o 
  18   2   2      348.06      348.22    103.50 o 
  19   2   2     7031.69     7558.15    486.11 o 
  20   2   2     3920.61     4478.89    533.79 o 
  21   2   2     2521.18     3317.48    310.49 o 
  22   2   2     1325.01     1765.39    243.40 o 
  23   2   2      752.96      761.63    247.43 o 
 -24   3   2      260.35      631.60    324.64 o 
 -23   3   2     1890.38     1670.66    309.03 o 
 -22   3   2       87.75      317.52    198.41 o 
 -21   3   2      243.65      325.45    162.26 o 
 -20   3   2       96.26      213.11    259.09 o 
 -19   3   2       73.08       37.55    135.27 o 
 -18   3   2     2489.60     2742.08    258.18 o 
 -17   3   2      189.00      113.74    183.23 o 
 -16   3   2     1177.56     1293.17    138.98 o 
 -15   3   2     1560.60     1475.45    150.49 o 
 -14   3   2      357.22      329.79     80.67 o 
 -13   3   2      145.24      180.80     57.99 o 
 -12   3   2     1690.28     1630.18     88.83 o 
 -11   3   2    20075.62    18221.76    845.44 o 
 -10   3   2      370.60      503.06     72.23 o 
  -9   3   2      214.92      258.88    123.80 o 
  -8   3   2    10779.45     9313.80    278.60 o 
  -7   3   2     1682.77     1697.59    104.41 o 
  -6   3   2     9489.26     8961.06    252.15 o 
  -5   3   2     1610.82     1702.19     71.56 o 
  -4   3   2    76387.46    73948.10   1620.86 o 
  -3   3   2      390.56      450.87     36.59 o 
  -2   3   2    12466.34    13128.02    345.17 o 
  -1   3   2    26138.31    26020.64    387.92 o 
   0   3   2     2671.45     2663.84     85.98 o 
   1   3   2    20499.20    20478.85    310.35 o 
   2   3   2        0.10       38.74     28.26 o 
   3   3   2   106822.27   105505.60   3532.51 o 
   4   3   2       19.31       66.43     37.07 o 
   5   3   2     7212.65     7081.43    239.22 o 
   6   3   2    14639.56    13598.73    422.15 o 
   7   3   2      672.09      605.68     47.65 o 
   8   3   2     7286.38     6586.36    200.23 o 
   9   3   2       72.77      225.57     48.57 o 
  10   3   2    39089.27    37133.93    852.00 o 
  11   3   2      724.80      741.78     76.49 o 
  12   3   2        9.38      -13.23     61.26 o 
  13   3   2     5938.94     5390.44    236.25 o 
  14   3   2      546.34      390.08     65.08 o 
  15   3   2      197.45      284.60     69.42 o 
  16   3   2     1511.47     1222.44    133.85 o 
  17   3   2     5372.16     5245.85    271.01 o 
  18   3   2     1612.64     1586.56    149.06 o 
  19   3   2     2711.09     2625.97    252.33 o 
  20   3   2      278.98      141.93    160.25 o 
  21   3   2     2703.58     2561.16    296.23 o 
  22   3   2      366.43     -320.48    320.48 o 
 -22   4   2       24.65      254.93    339.21 o 
 -21   4   2     1861.59     2223.59    447.42 o 
 -20   4   2     1910.09     2956.12    520.26 o 
 -19   4   2     1825.80     2295.01    224.77 o 
 -18   4   2      521.39      473.29    216.95 o 
 -17   4   2      763.49      828.94    139.33 o 
 -16   4   2     1222.84     1206.56    158.82 o 
 -15   4   2     2310.19     2266.13    124.16 o 
 -14   4   2     4279.03     4440.20    317.43 o 
 -13   4   2     5251.69     5194.67    415.68 o 
 -12   4   2     2268.77     2142.62    232.82 o 
 -11   4   2     6779.68     6395.83    423.99 o 
 -10   4   2       63.21       55.19     51.09 o 
  -9   4   2      187.42      222.60    142.02 o 
  -8   4   2    13159.41    11830.80    563.08 o 
  -7   4   2     3668.44     3081.94    283.00 o 
  -6   4   2    18188.42    16467.19    700.71 o 
  -5   4   2       67.02       91.64     83.15 o 
  -4   4   2    24066.46    23997.54    867.54 o 
  -3   4   2      987.26     1014.70    102.53 o 
  -2   4   2      556.35      555.55     50.49 o 
  -1   4   2    16989.50    15787.27    753.00 o 
   0   4   2     1978.73     2064.47     85.98 o 
   1   4   2    20529.59    21037.16    522.95 o 
   2   4   2      875.23      927.80     57.51 o 
   3   4   2    25531.18    26803.46   1308.27 o 
   4   4   2     6096.82     6286.28    195.59 o 
   5   4   2        7.62        4.93     30.29 o 
   6   4   2    12332.08    11356.20    444.57 o 
   7   4   2      972.02      954.76     45.64 o 
   8   4   2     5259.28     5198.64    213.70 o 
   9   4   2     2106.53     2214.91    100.59 o 
  10   4   2     7804.61     7662.41    304.57 o 
  11   4   2     5026.54     4620.96    240.05 o 
  12   4   2      300.56      265.12     60.52 o 
  13   4   2     5178.00     5011.46    418.27 o 
  14   4   2      982.70     1024.11     83.28 o 
  15   4   2      847.36      771.32    102.91 o 
  16   4   2     1196.99     1494.57    149.15 o 
  17   4   2     1446.42     1069.68    129.06 o 
  18   4   2     2881.74     2622.83    340.25 o 
  19   4   2      606.66      648.24    481.76 o 
  20   4   2      134.61       95.73    344.41 o 
  21   4   2     1147.30     1674.20    419.33 o 
 -21   5   2     3680.56     4485.94    855.83 o 
 -20   5   2     6192.64     6966.28    682.58 o 
 -19   5   2     2318.36     2159.24    276.41 o 
 -18   5   2       27.82       64.73    181.07 o 
 -17   5   2     4681.70     4937.27    521.30 o 
 -16   5   2    15358.17    15279.00   1124.80 o 
 -15   5   2      357.07      322.56    377.71 o 
 -14   5   2     4201.85     4001.84    455.75 o 
 -13   5   2    17584.37    18572.24    957.28 o 
 -12   5   2     5549.36     5126.25    349.43 o 
 -11   5   2     1301.42      955.13    126.98 o 
 -10   5   2     3129.41     2424.35    156.54 o 
  -9   5   2    26545.02    23395.00    587.65 o 
  -8   5   2      167.71       43.36     85.58 o 
  -7   5   2      614.05      860.97    109.73 o 
  -6   5   2    22782.91    20871.86    706.30 o 
  -5   5   2     1654.93     1419.41    194.70 o 
  -4   5   2     7298.11     7422.63    294.09 o 
  -3   5   2       76.07       48.93     34.36 o 
  -2   5   2    11737.70    11618.75    469.78 o 
  -1   5   2       26.72       75.91     41.91 o 
   0   5   2    11071.21    10624.74    478.62 o 
   1   5   2     8070.79     7411.63    294.79 o 
   2   5   2       85.83      123.07     33.24 o 
   3   5   2    12748.74    12926.05    786.75 o 
   4   5   2     4501.89     4445.85    326.14 o 
   5   5   2     2373.42     2351.69    261.32 o 
   6   5   2      415.01      318.78     90.61 o 
   7   5   2    18515.40    16513.37    494.40 o 
   8   5   2     2693.01     2496.72    172.10 o 
   9   5   2     1881.02     1809.50    190.01 o 
  10   5   2     7944.19     7090.95    323.69 o 
  11   5   2     7782.73     7251.53    396.45 o 
  12   5   2       55.40       84.54     40.25 o 
  13   5   2       14.18      124.49    101.45 o 
  14   5   2     9129.64     8934.82    379.16 o 
  15   5   2      399.42      411.44    211.97 o 
  16   5   2      254.68      109.70    300.71 o 
  17   5   2      771.46      653.79    207.58 o 
  19   5   2       35.04     -193.54    357.94 o 
 -20   6   2       27.61     -348.57    348.57 o 
 -19   6   2     1736.27     1264.00    270.30 o 
 -18   6   2     1155.15      978.50    251.47 o 
 -17   6   2     4015.97     4571.48    384.52 o 
 -16   6   2      217.84      337.04    287.18 o 
 -15   6   2       37.89       94.21    188.98 o 
 -14   6   2     1233.85     1343.75    213.46 o 
 -13   6   2      403.96      332.92    358.46 o 
 -12   6   2     6377.55     6236.12    403.16 o 
 -11   6   2      231.98     -119.53    274.18 o 
 -10   6   2    16017.09    15433.24    774.15 o 
  -9   6   2     2725.54     2474.44    247.12 o 
  -8   6   2      430.02      433.50    205.86 o 
  -7   6   2      642.87      472.00    117.20 o 
  -6   6   2     3030.87     2871.72    363.44 o 
  -5   6   2    22930.20    22522.71   1191.28 o 
  -4   6   2       17.05      -74.80     74.80 o 
  -3   6   2    13358.24    13605.80    484.36 o 
  -2   6   2      682.01      658.56     57.19 o 
  -1   6   2      495.07      446.83     71.89 o 
   0   6   2      890.56      757.45     59.25 o 
   1   6   2     2771.75     2518.64     86.12 o 
   2   6   2    31491.06    33664.18    766.76 o 
   3   6   2     2430.68     2542.94    371.26 o 
   4   6   2     4569.27     4087.70    289.86 o 
   5   6   2      438.26      375.38    109.49 o 
   6   6   2     5958.31     5590.85    549.23 o 
   7   6   2      877.23      505.16    150.81 o 
   8   6   2       29.81      136.71    147.10 o 
   9   6   2    22751.45    23213.23   1031.16 o 
  10   6   2     6483.25     5785.86    542.11 o 
  11   6   2      108.29      -86.70    164.49 o 
  12   6   2      138.00      117.68    256.49 o 
  13   6   2     4830.65     3979.62    686.74 o 
  14   6   2     2823.96     2317.24    606.10 o 
  15   6   2       68.19     -189.96    218.25 o 
  16   6   2     7677.63     8639.52    645.12 o 
  17   6   2     3472.33     3955.30    370.14 o 
  18   6   2      398.97      446.38    524.42 o 
 -17   7   2     1469.67     2024.40    482.28 o 
 -16   7   2      965.65      939.10    250.27 o 
 -15   7   2       76.52      209.53    218.19 o 
 -14   7   2     3661.34     3374.81    794.96 o 
 -13   7   2      883.46     1218.14    438.58 o 
 -12   7   2     1375.98      910.60    211.25 o 
 -11   7   2     5581.72     6045.18    379.98 o 
 -10   7   2     4274.10     3530.96    312.44 o 
  -9   7   2     1694.48     1422.47    225.32 o 
  -8   7   2     2198.29     1891.49    243.48 o 
  -7   7   2     1693.76     1450.35    195.15 o 
  -6   7   2       38.72       21.60    200.82 o 
  -5   7   2     6888.17     6579.01    348.25 o 
  -4   7   2    12377.47    12475.92    608.74 o 
  -3   7   2     7668.20     7753.46    290.61 o 
  -2   7   2      907.25      869.51     61.41 o 
  -1   7   2     3945.07     4372.28    129.47 o 
   0   7   2     2349.39     2479.46     93.00 o 
   1   7   2      684.39      725.62     61.91 o 
   2   7   2     5522.90     6012.81    236.24 o 
   3   7   2    13727.16    14953.81    495.95 o 
   4   7   2     1624.40     1906.18    206.74 o 
   5   7   2       10.11       84.48    132.13 o 
   6   7   2     3894.56     3893.03    311.94 o 
   7   7   2      115.41      -42.66    264.29 o 
   8   7   2       39.04       35.87    207.25 o 
   9   7   2     5199.96     5043.60    395.32 o 
  10   7   2     4495.86     4418.73    535.87 o 
  11   7   2       74.58      142.92    265.33 o 
  12   7   2        1.93     -166.66    193.82 o 
  13   7   2       53.83      -16.13    389.15 o 
  14   7   2       10.11     -188.33    203.66 o 
  15   7   2       22.56        3.96    220.64 o 
 -14   8   2     3338.37     3181.25    353.45 o 
 -13   8   2      109.94       45.91    370.95 o 
 -12   8   2     3331.86     3220.72    408.92 o 
 -11   8   2        6.17      204.94    192.13 o 
 -10   8   2      641.14      934.07    288.22 o 
  -9   8   2     1884.97     2236.64    282.50 o 
  -8   8   2      684.27      509.19    177.98 o 
  -7   8   2    11417.48    11803.95    562.16 o 
  -6   8   2      302.43      147.79    278.34 o 
  -5   8   2     8412.45     9062.86    517.64 o 
  -4   8   2      534.26      560.38    206.54 o 
  -3   8   2      819.28      722.12    294.47 o 
  -2   8   2     1996.66     1674.20    362.10 o 
  -1   8   2      174.58      438.06    285.10 o 
   0   8   2    14537.96    17671.65    941.67 o 
   1   8   2      316.03      126.31    485.40 o 
   2   8   2    10576.18    11301.16    645.60 o 
   3   8   2      261.01      280.12    121.09 o 
   4   8   2      850.79     1106.46    175.26 o 
   5   8   2       32.99      -39.48    188.74 o 
   6   8   2      135.95      262.21    175.41 o 
   7   8   2     7039.47     7871.41    513.19 o 
   8   8   2        3.93      475.47    250.34 o 
   9   8   2     2838.13     2654.42    289.17 o 
  10   8   2        3.52      275.79    196.26 o 
  11   8   2      687.68      844.66    249.09 o 
  12   8   2      646.06      461.09    242.73 o 
  -8   9   2     1051.31     1282.96    391.24 o 
  -7   9   2     5313.18     6000.68    722.12 o 
  -6   9   2      708.55      687.78    329.84 o 
  -5   9   2      647.07     -138.39    302.79 o 
  -4   9   2      108.28     -202.90    331.93 o 
  -3   9   2      504.54      941.67    378.75 o 
  -2   9   2       26.96     -185.21    304.87 o 
  -1   9   2     1936.42     1714.78    426.61 o 
   0   9   2     3728.63     3798.94    510.90 o 
   1   9   2      702.47      865.71    391.24 o 
   2   9   2      248.03      414.27    240.99 o 
   3   9   2      306.50      354.83    362.62 o 
   4   9   2     1197.06     1782.41    425.57 o 
   5   9   2      445.54      355.86    345.45 o 
   6   9   2     1003.31      236.20    492.17 o 
   7   9   2     2211.29     3001.90    500.49 o 
 -25   1   3      299.87      349.17    467.71 o 
 -24   1   3      261.24       86.05    222.82 o 
 -23   1   3     2502.04     3111.56    333.58 o 
 -22   1   3      448.91      587.95    199.25 o 
 -21   1   3      250.80      395.01    189.89 o 
 -20   1   3    13578.47    15608.89    699.23 o 
 -19   1   3       87.55      388.00    189.37 o 
 -18   1   3      107.60      102.78    160.53 o 
 -17   1   3     1706.98     1966.11    195.10 o 
 -16   1   3     3061.64     2839.79    168.06 o 
 -15   1   3     1276.15     1359.86    126.77 o 
 -14   1   3      453.77      468.78     97.18 o 
 -13   1   3    19723.79    17996.74    585.58 o 
 -12   1   3     1803.38     1788.56    102.50 o 
 -11   1   3     5154.52     4694.70    159.95 o 
 -10   1   3     1474.44     1544.49     89.49 o 
  -9   1   3     3553.42     3855.83    186.83 o 
  -8   1   3      235.39      399.14     83.35 o 
  -7   1   3    16192.67    15632.00    322.78 o 
  -6   1   3    38839.98    38311.19    728.00 o 
  -5   1   3     8850.51     8455.52    266.58 o 
  -4   1   3   130744.47   130607.02   3138.14 o 
  -3   1   3      148.18      247.71     37.70 o 
  -2   1   3    18565.33    20179.30    727.35 o 
  -1   1   3      495.79      634.62     39.75 o 
   0   1   3    46089.35    49216.03    871.38 o 
   1   1   3    22874.94    24313.83    654.49 o 
   2   1   3    19199.61    20444.82    543.53 o 
   3   1   3    82279.52    83946.38   1365.94 o 
   4   1   3      897.73      888.68     44.99 o 
   5   1   3     6721.96     6348.98    141.43 o 
   6   1   3     2727.81     2840.89    113.49 o 
   7   1   3    65370.50    64474.48   1568.61 o 
   8   1   3    20634.39    19682.50    613.39 o 
   9   1   3     3879.52     3630.76    132.25 o 
  10   1   3    37598.69    33902.39    649.22 o 
  11   1   3      237.71      221.40     68.95 o 
  12   1   3      129.96       93.22     45.86 o 
  13   1   3        1.44        9.22     51.42 o 
  14   1   3     5059.35     4568.27    227.60 o 
  15   1   3     6284.90     5673.14    233.54 o 
  16   1   3        5.66       81.53     67.59 o 
  17   1   3     6180.91     6877.17    386.60 o 
  18   1   3       32.16        1.90    166.26 o 
  19   1   3     1568.82     2175.71    261.20 o 
  20   1   3      389.33      374.44    180.29 o 
  21   1   3      905.31     1150.62    221.13 o 
  22   1   3     5876.20     6435.51    495.77 o 
 -25   2   3      425.63      638.34    209.94 o 
 -24   2   3      687.03      543.86    355.86 o 
 -23   2   3      185.87      547.31    192.87 o 
 -22   2   3      212.55      320.42    189.76 o 
 -21   2   3     2669.07     3006.41    272.06 o 
 -20   2   3     3281.11     3763.49    308.01 o 
 -19   2   3     1515.71     1404.87    349.61 o 
 -18   2   3       60.10      281.15    116.86 o 
 -17   2   3    10227.78    10204.66    540.72 o 
 -16   2   3        0.22        6.87     90.46 o 
 -15   2   3     4422.65     4026.26    195.10 o 
 -14   2   3     9007.42     8282.64    258.82 o 
 -13   2   3      106.64       89.02     69.65 o 
 -12   2   3     7565.45     6993.54    218.84 o 
 -11   2   3     6168.42     5956.95    179.18 o 
 -10   2   3    24482.79    22849.79    837.73 o 
  -9   2   3      117.30       88.81     46.51 o 
  -8   2   3    12453.07    12365.91    379.82 o 
  -7   2   3     6684.51     6156.83    148.01 o 
  -6   2   3     8680.84     8767.37    416.32 o 
  -5   2   3    59158.73    58772.47   2574.79 o 
  -4   2   3    16118.98    16844.76    474.29 o 
  -3   2   3    65891.60    71030.12   4040.91 o 
  -2   2   3     1103.03     1226.22     53.64 o 
  -1   2   3     4161.47     4454.38    104.64 o 
   0   2   3     2787.60     2915.10     79.21 o 
   1   2   3    36041.20    38290.92    753.46 o 
   2   2   3   142160.14   143858.31   3230.06 o 
   3   2   3     4933.88     4938.84    150.35 o 
   4   2   3     8947.47     9598.87    311.74 o 
   5   2   3     1173.45     1324.24     57.44 o 
   6   2   3      929.68     1018.76     60.48 o 
   7   2   3      145.02      197.09     50.31 o 
   8   2   3    23078.80    22566.51    422.28 o 
   9   2   3    98077.02    91534.44   2049.26 o 
  10   2   3       25.15       24.95     50.64 o 
  11   2   3     1193.26     1053.73     78.80 o 
  12   2   3      699.22      733.31     64.56 o 
  13   2   3     8751.25     7627.37    242.93 o 
  14   2   3      836.82      718.47    105.56 o 
  15   2   3     7354.60     6840.23    317.19 o 
  16   2   3    32548.00    33136.62   1133.37 o 
  17   2   3     1289.75     1190.08    130.99 o 
  18   2   3      248.37       89.72    188.33 o 
  19   2   3       47.63       76.24    148.41 o 
  20   2   3     2327.77     2293.08    267.49 o 
  21   2   3      282.69       68.78    268.45 o 
  22   2   3     2119.06     2452.11    282.67 o 
 -24   3   3       56.67      173.77    292.39 o 
 -23   3   3      450.67      479.23    423.49 o 
 -22   3   3        4.78      221.01    265.33 o 
 -21   3   3     1963.70     2464.01    428.17 o 
 -20   3   3     1158.57     1255.74    468.75 o 
 -19   3   3     7974.75     9208.27    471.09 o 
 -18   3   3      293.89      679.84    176.37 o 
 -17   3   3       30.02       82.10    130.50 o 
 -16   3   3     4708.57     4548.96    304.35 o 
 -15   3   3      103.39      185.95     84.84 o 
 -14   3   3     3684.32     3458.08    158.36 o 
 -13   3   3    12164.88    11582.11    822.89 o 
 -12   3   3     5852.77     5676.14    490.69 o 
 -11   3   3     9282.52     9009.72    643.21 o 
 -10   3   3     3703.25     3950.91    136.69 o 
  -9   3   3    10464.75    10157.14    531.61 o 
  -8   3   3     1618.26     1556.94     66.75 o 
  -7   3   3     1034.69     1139.65    112.66 o 
  -6   3   3    34831.80    34086.38    950.51 o 
  -5   3   3     4362.90     4197.86    202.40 o 
  -4   3   3    17503.22    18148.79    447.01 o 
  -3   3   3    11945.90    12722.94    253.21 o 
  -2   3   3    14486.56    16080.32    492.10 o 
  -1   3   3    16447.03    17541.79    444.16 o 
   0   3   3       71.38       48.81     31.02 o 
   1   3   3    70526.70    71308.78    975.84 o 
   2   3   3     2026.26     2008.77     75.59 o 
   3   3   3    18142.42    20157.72    610.47 o 
   4   3   3     2970.88     3117.11    163.91 o 
   5   3   3     4784.76     5164.63    156.20 o 
   6   3   3    13344.02    13644.89    255.09 o 
   7   3   3     3649.45     3327.61    136.51 o 
   8   3   3    50021.39    47482.07   1291.81 o 
   9   3   3     1593.67     1603.71     78.51 o 
  10   3   3     1900.86     1943.31     96.37 o 
  11   3   3      192.10       67.36     59.23 o 
  12   3   3      197.16      226.84     75.65 o 
  13   3   3     1667.90     1589.59     92.48 o 
  14   3   3     5055.41     5026.10    344.38 o 
  15   3   3    16660.94    16571.00    485.15 o 
  16   3   3      779.64      564.80    122.82 o 
  17   3   3      124.17      146.32    131.68 o 
  18   3   3     4091.28     3713.60    319.52 o 
  19   3   3      789.25      761.36    206.51 o 
  20   3   3       16.59      -22.73    541.07 o 
  21   3   3     1348.88      807.04    188.53 o 
 -23   4   3      862.97      815.77    398.52 o 
 -22   4   3     4991.33     5992.36    688.82 o 
 -21   4   3      172.83     -422.45    422.45 o 
 -20   4   3     8816.21     9593.25    558.09 o 
 -19   4   3     1654.88     2086.02    204.01 o 
 -18   4   3     5096.46     5613.10    355.94 o 
 -17   4   3     1526.95     1499.48    127.96 o 
 -16   4   3    10529.66    11368.92    414.33 o 
 -15   4   3    15910.96    16612.40    750.92 o 
 -14   4   3     8865.58     8633.53    400.64 o 
 -13   4   3    24222.41    23665.89   1313.16 o 
 -12   4   3     1423.52     1470.32    145.59 o 
 -11   4   3    12074.67    11293.11    668.60 o 
 -10   4   3     4429.83     4391.29    206.32 o 
  -9   4   3    38591.53    36433.27    847.34 o 
  -8   4   3    33528.38    31474.92    938.57 o 
  -7   4   3    24087.81    23197.22    480.79 o 
  -6   4   3    17892.86    16942.37    415.85 o 
  -5   4   3    11747.47    11583.14    295.94 o 
  -4   4   3     9834.26     9503.53    322.70 o 
  -3   4   3      799.07      928.73     53.92 o 
  -2   4   3    20046.86    20210.08    547.86 o 
  -1   4   3    36388.57    37050.83    883.50 o 
   0   4   3     7489.34     7928.35    201.89 o 
   1   4   3     1600.42     1517.64     66.61 o 
   2   4   3    17264.36    18480.57    507.19 o 
   3   4   3      386.04      395.20     39.79 o 
   4   4   3     4006.04     4238.78    179.19 o 
   5   4   3        0.71       -5.43     39.21 o 
   6   4   3    20302.05    20830.72    646.35 o 
   7   4   3       21.36       39.72     41.62 o 
   8   4   3     1373.74     1327.59     71.63 o 
   9   4   3     2369.11     2235.55    158.11 o 
  10   4   3      805.16      849.25    101.38 o 
  11   4   3     1912.66     1949.90    103.92 o 
  12   4   3    10758.42    10217.11    297.99 o 
  13   4   3     7095.93     7406.81    632.54 o 
  14   4   3     1105.90      926.65     94.46 o 
  15   4   3     2235.89     2086.06    184.88 o 
  16   4   3       18.43      171.78     96.61 o 
  17   4   3      436.14      409.19    145.17 o 
  18   4   3      474.10      837.62    358.98 o 
  19   4   3     7059.69     8780.95    964.56 o 
  20   4   3      899.87     1108.15    360.02 o 
 -21   5   3     2166.32     1914.56    416.21 o 
 -20   5   3     1268.75     1837.56    397.48 o 
 -19   5   3       11.06       50.99    305.91 o 
 -18   5   3      628.63      397.48    449.50 o 
 -17   5   3        1.37      149.83    289.26 o 
 -16   5   3     1466.15     1820.91    395.40 o 
 -15   5   3       47.03       74.86     44.44 o 
 -14   5   3     7734.76     7647.82    562.92 o 
 -13   5   3     1255.38     1284.00    315.28 o 
 -12   5   3       42.14      166.48    309.03 o 
 -11   5   3     2092.75     1668.59    198.62 o 
 -10   5   3       27.98      108.23    126.32 o 
  -9   5   3     6233.93     5269.43    265.62 o 
  -8   5   3     3173.46     2724.25    195.02 o 
  -7   5   3    15754.08    14246.38    382.85 o 
  -6   5   3      103.40       63.87    107.53 o 
  -5   5   3        7.95        0.64     66.31 o 
  -4   5   3       70.10        4.15     28.91 o 
  -3   5   3      281.77      319.16     48.36 o 
  -2   5   3     1107.93     1017.23     97.10 o 
  -1   5   3     3442.08     3267.47    163.07 o 
   0   5   3     8628.24     8575.15    316.97 o 
   1   5   3     2276.45     2183.51    104.71 o 
   2   5   3      927.88      922.12     76.68 o 
   3   5   3     2639.97     2643.45     98.81 o 
   4   5   3      380.84      360.11     74.29 o 
   5   5   3      705.02      726.78     46.30 o 
   6   5   3     2989.58     3007.63    144.27 o 
   7   5   3     4948.40     5031.73    244.71 o 
   8   5   3     4517.65     4447.84    139.39 o 
   9   5   3     5958.35     5867.95    205.02 o 
  10   5   3     6376.50     6238.10    203.73 o 
  11   5   3     4483.21     4661.40    342.39 o 
  12   5   3        7.28        0.94     64.34 o 
  13   5   3      153.62        7.21     75.21 o 
  14   5   3       43.48      371.13    195.91 o 
  15   5   3     6065.25     5222.81    556.16 o 
  16   5   3     5251.49     5673.33    442.26 o 
  17   5   3     6122.66     6670.77    734.61 o 
  18   5   3     7008.47     8667.53    826.17 o 
  19   5   3      342.16      737.73    373.55 o 
 -20   6   3      191.57      227.46    342.33 o 
 -19   6   3     1150.47      897.93    242.69 o 
 -18   6   3     5917.71     5571.04    990.05 o 
 -17   6   3     8513.35     7622.63    591.15 o 
 -16   6   3     1241.12     1060.72    219.62 o 
 -15   6   3     6205.83     5604.82    527.02 o 
 -14   6   3      424.72      256.94    179.73 o 
 -13   6   3        0.01      -92.88    173.07 o 
 -12   6   3     3380.60     2956.54    347.53 o 
 -11   6   3    10954.45    10257.80    498.36 o 
 -10   6   3    14812.41    13517.62    591.00 o 
  -9   6   3     3239.03     2984.08    226.75 o 
  -8   6   3    15321.17    14357.56    905.86 o 
  -7   6   3       22.13       27.60    132.81 o 
  -6   6   3      692.43      794.55    126.94 o 
  -5   6   3      869.85      755.14    105.54 o 
  -4   6   3     7141.82     7241.33    266.78 o 
  -3   6   3    10434.34    10383.82    491.50 o 
  -2   6   3     3777.19     3614.42    232.90 o 
  -1   6   3    14897.50    14810.10    898.63 o 
   0   6   3      640.01      728.70     99.35 o 
   1   6   3        1.53      -44.39     44.39 o 
   2   6   3       17.46       23.80     39.15 o 
   3   6   3     4467.52     4687.48    226.47 o 
   4   6   3     2604.38     2600.92    298.87 o 
   5   6   3      473.45      458.01    117.02 o 
   6   6   3     3254.81     3373.29    247.48 o 
   7   6   3       19.95       89.52    116.54 o 
   8   6   3      547.96      405.71    164.29 o 
   9   6   3     3375.48     3120.44    423.49 o 
  10   6   3     2567.36     2368.63    271.47 o 
  11   6   3        8.34       53.50    198.71 o 
  12   6   3       16.54      317.88    204.58 o 
  13   6   3      397.47      483.57    229.63 o 
  14   6   3       15.35      327.58    222.73 o 
  15   6   3     1470.46     1199.35    242.66 o 
  16   6   3      188.10      -98.28    355.86 o 
  17   6   3      187.63      314.24    314.24 o 
 -17   7   3       63.95        9.50    223.70 o 
 -16   7   3      970.41      829.92    440.66 o 
 -15   7   3     1803.13     1712.78    300.67 o 
 -14   7   3      230.73       33.87    259.09 o 
 -13   7   3      510.61      414.79    207.73 o 
 -12   7   3     1301.93     1261.43    266.37 o 
 -11   7   3        7.83      170.55    233.45 o 
 -10   7   3     2490.82     2778.02    486.96 o 
  -9   7   3      349.51      170.48    165.37 o 
  -8   7   3     1006.91     1018.04    184.78 o 
  -7   7   3     2032.04     2131.26    502.57 o 
  -6   7   3       17.21      -58.68    169.22 o 
  -5   7   3        5.32      -87.64    160.21 o 
  -4   7   3      833.05      581.97    116.42 o 
  -3   7   3     4584.86     4587.14    265.49 o 
  -2   7   3      876.85      975.31     77.25 o 
  -1   7   3     1059.54      901.65     70.86 o 
   0   7   3     4063.23     4452.37    178.29 o 
   1   7   3      449.73      549.65     70.44 o 
   2   7   3     4822.25     5238.87    246.60 o 
   3   7   3       46.05      -59.90    138.13 o 
   4   7   3     6575.20     7083.98    433.88 o 
   5   7   3      914.24     1126.20    154.51 o 
   6   7   3       34.67        9.34    148.60 o 
   7   7   3     3054.68     2716.78    254.85 o 
   8   7   3       27.22      -55.46    242.49 o 
   9   7   3     4340.14     4640.75    351.69 o 
  10   7   3      519.80      498.84    211.82 o 
  11   7   3     2922.85     2907.29    311.22 o 
  12   7   3      102.49       30.42    206.09 o 
  13   7   3      381.74      472.61    231.00 o 
  14   7   3        9.62      150.29    255.45 o 
  15   7   3      329.82      235.37    217.24 o 
 -14   8   3       65.51      209.62    233.37 o 
 -13   8   3      348.71      226.36    285.69 o 
 -12   8   3      159.41      621.95    298.80 o 
 -11   8   3      437.61      308.85    201.66 o 
 -10   8   3       76.93      -91.28    191.98 o 
  -9   8   3      836.18      439.62    207.22 o 
  -8   8   3      518.15      892.26    225.76 o 
  -7   8   3      855.87     1115.35    199.88 o 
  -6   8   3      424.82      325.98    177.53 o 
  -5   8   3       82.65      107.95    223.19 o 
  -4   8   3      277.37      405.26    135.83 o 
  -3   8   3        2.82     -251.81    251.81 o 
  -2   8   3      184.22     -204.98    279.90 o 
  -1   8   3        7.78      298.63    279.90 o 
   0   8   3      910.18     1113.36    290.31 o 
   1   8   3     1842.38     2556.56    458.87 o 
   2   8   3      326.32      176.09    150.44 o 
   3   8   3       48.47      -74.51    119.16 o 
   4   8   3      248.21      334.36    241.92 o 
   5   8   3       75.64      190.84    161.08 o 
   6   8   3      681.42     1107.83    387.07 o 
   7   8   3     2637.45     2363.57    496.85 o 
   8   8   3      591.89      555.22    249.20 o 
   9   8   3       34.52     -167.68    187.70 o 
  10   8   3      230.24       34.19    194.77 o 
  11   8   3        3.44      220.10    268.51 o 
  -7   9   3     1848.64     1647.14    525.46 o 
  -6   9   3      259.15       62.43    295.51 o 
  -5   9   3      204.78      314.24    323.60 o 
  -4   9   3     3091.99     4142.31    585.81 o 
  -3   9   3      151.35      181.05    443.26 o 
  -2   9   3      311.75      734.61    317.36 o 
  -1   9   3     4876.72     5617.77    637.84 o 
   0   9   3      426.42      492.17    438.06 o 
   1   9   3      109.16      740.85    374.59 o 
   2   9   3       54.51      -27.05    274.70 o 
   3   9   3     3439.30     3795.82    543.15 o 
   4   9   3       41.76      165.44    341.29 o 
   5   9   3      277.83     -269.49    398.52 o 
   6   9   3     2344.93     2243.36    506.73 o 
 -26   0   4      327.80      704.43    454.71 o 
 -25   0   4     1935.95     2836.46    508.81 o 
 -24   0   4     2827.48     3097.63    545.23 o 
 -23   0   4     4037.47     4919.58    582.69 o 
 -22   0   4     8696.25    11206.40    886.52 o 
 -21   0   4        4.92      -86.36    367.30 o 
 -20   0   4     6701.38     7794.54    589.97 o 
 -19   0   4        0.93      192.50    215.39 o 
 -18   0   4       18.29      150.88    208.10 o 
 -17   0   4    12055.47    11834.46    533.35 o 
 -16   0   4       15.11      -72.26    148.47 o 
 -15   0   4    28797.20    27434.44   1473.90 o 
 -14   0   4     5967.47     5087.14    584.25 o 
 -13   0   4    10167.28     8904.62    634.20 o 
 -12   0   4     6967.03     6747.12    535.35 o 
 -11   0   4      459.42      486.03    114.23 o 
 -10   0   4    50104.26    49321.39   1908.83 o 
  -9   0   4    21290.11    20549.95    598.51 o 
  -8   0   4    85456.82    82616.35   3688.65 o 
  -7   0   4    17036.15    16931.72    482.57 o 
  -6   0   4    42124.04    41756.54   1310.01 o 
  -5   0   4    34428.67    35237.16    941.50 o 
  -4   0   4     9528.25    10687.74    311.01 o 
  -3   0   4    94764.52    99785.92   2435.85 o 
  -2   0   4     7835.32     8709.52    262.63 o 
  -1   0   4    71609.05    79778.86   1953.51 o 
   0   0   4        6.80      116.86     86.88 o 
   1   0   4    23943.73    26706.85    736.58 o 
   2   0   4    29621.07    31612.74    837.29 o 
   3   0   4      573.27      611.40     84.31 o 
   4   0   4    28226.24    30547.28    828.26 o 
   5   0   4     8098.31     8239.31    268.12 o 
   6   0   4    53309.77    53956.17   2001.96 o 
   7   0   4    21491.20    22558.57   1044.16 o 
   8   0   4    12969.74    12936.66    467.32 o 
   9   0   4     3041.24     2876.64    184.68 o 
  10   0   4     3852.17     3831.24    237.53 o 
  11   0   4     4560.58     4575.16    256.65 o 
  12   0   4      722.50      559.41    281.46 o 
  13   0   4     2520.55     2088.08    209.78 o 
  14   0   4    11587.37    10159.64    571.25 o 
  15   0   4     3318.18     3296.37    301.75 o 
  16   0   4      638.40      946.87    273.66 o 
  17   0   4      537.36      895.89    349.61 o 
  18   0   4       76.78       60.35    231.00 o 
  19   0   4      103.36     -108.21    254.93 o 
  20   0   4      164.54       18.73    257.01 o 
  21   0   4     8190.16     9483.30    939.59 o 
  22   0   4     6769.00     8417.81    877.16 o 
 -25   1   4      266.55      146.97    244.00 o 
 -24   1   4       21.05     -238.32    238.32 o 
 -23   1   4     1303.15     1705.47    270.14 o 
 -22   1   4        8.94        8.12    185.30 o 
 -21   1   4    16988.52    20078.47    893.30 o 
 -20   1   4     4168.98     4704.99    338.35 o 
 -19   1   4     4220.80     4100.73    309.01 o 
 -18   1   4       37.19      -16.61    108.17 o 
 -17   1   4     8094.07     7569.56    335.11 o 
 -16   1   4    13492.86    12601.45    354.52 o 
 -15   1   4     1148.96     1124.80    148.83 o 
 -14   1   4    76349.09    72818.16   2129.64 o 
 -13   1   4     1053.59      941.09    106.16 o 
 -12   1   4    39341.44    38079.13   1351.68 o 
 -11   1   4     2680.39     2523.74    122.15 o 
 -10   1   4    71970.37    70696.60   1273.19 o 
  -9   1   4    39549.48    37931.80    702.54 o 
  -8   1   4    16512.00    15796.50    531.47 o 
  -7   1   4   122432.74   118867.45   2143.31 o 
  -6   1   4     2235.06     2273.77     82.74 o 
  -5   1   4    92520.76    95380.36   1969.84 o 
  -4   1   4     9632.69     9916.76    378.92 o 
  -3   1   4   244577.80   245120.55   9836.14 o 
  -2   1   4    83444.25    87854.42   2361.53 o 
  -1   1   4    43911.17    47781.12   1020.21 o 
   0   1   4    92501.44    99536.67   1706.83 o 
   1   1   4    20478.40    22674.05    447.23 o 
   2   1   4    57971.71    62360.88   1299.44 o 
   3   1   4     7548.81     7784.07    158.44 o 
   4   1   4   111048.00   114607.18   1607.38 o 
   5   1   4    49945.42    51133.61    832.81 o 
   6   1   4    14585.80    14991.41    328.99 o 
   7   1   4    18203.91    17264.54    456.78 o 
   8   1   4    19636.69    18847.58    412.88 o 
   9   1   4     8046.31     7713.76    246.76 o 
  10   1   4     2328.82     2210.70    159.65 o 
  11   1   4    20831.06    19947.34    557.66 o 
  12   1   4    18947.75    17715.16    449.86 o 
  13   1   4        8.21       82.47    107.92 o 
  14   1   4      990.79      869.01    129.31 o 
  15   1   4     6964.13     6048.97    332.06 o 
  16   1   4      185.77      334.20    229.95 o 
  17   1   4     1568.46     1586.23    205.04 o 
  18   1   4      164.40      220.36    235.90 o 
  19   1   4     2727.69     3008.71    275.36 o 
  20   1   4     1127.64     1338.74    587.89 o 
  21   1   4       75.37     -172.67    172.67 o 
  22   1   4      886.76      821.65    249.22 o 
 -25   2   4        8.85      127.38    277.30 o 
 -24   2   4      713.13      904.05    219.54 o 
 -23   2   4     3958.13     5252.20    410.57 o 
 -22   2   4      451.28      316.64    213.31 o 
 -21   2   4     4000.68     4484.62    340.12 o 
 -20   2   4      938.48      893.68    246.64 o 
 -19   2   4     1404.07     1736.65    248.50 o 
 -18   2   4       70.14      -26.85    114.17 o 
 -17   2   4     5646.63     5336.03    256.49 o 
 -16   2   4    11448.06    11303.50    471.53 o 
 -15   2   4     3276.77     3383.69    155.45 o 
 -14   2   4     9652.87     9539.78    344.91 o 
 -13   2   4      618.93      631.15     88.55 o 
 -12   2   4     1405.12     1270.50     97.38 o 
 -11   2   4      475.52      376.79     62.39 o 
 -10   2   4     3336.19     3479.07    120.91 o 
  -9   2   4    11151.48    11311.92    260.45 o 
  -8   2   4     1413.54     1388.60     79.57 o 
  -7   2   4    14806.39    14944.52    446.82 o 
  -6   2   4     1743.67     1910.61     93.72 o 
  -5   2   4     1305.17     1230.26     61.23 o 
  -4   2   4     1370.59     1557.26    106.78 o 
  -3   2   4     1919.23     2089.71    112.64 o 
  -2   2   4      256.42      327.58     41.69 o 
  -1   2   4     2792.97     2797.65    119.52 o 
   0   2   4     4893.12     5026.55    125.40 o 
   1   2   4     7299.34     8398.74    257.70 o 
   2   2   4    34540.40    37190.02   1075.87 o 
   3   2   4      581.85      601.47     42.30 o 
   4   2   4    18283.91    20277.01    452.38 o 
   5   2   4      127.17      152.35     37.61 o 
   6   2   4    34023.71    34858.42    666.13 o 
   7   2   4      909.19      856.09     70.41 o 
   8   2   4    15255.13    14611.54    460.07 o 
   9   2   4    36627.58    35274.80   1099.95 o 
  10   2   4    11968.02    11083.81    252.94 o 
  11   2   4    12610.86    11665.98    318.74 o 
  12   2   4      931.57      805.25     97.89 o 
  13   2   4    26891.19    24548.84    570.76 o 
  14   2   4     1843.97     1422.27    117.08 o 
  15   2   4    11943.89    11324.68    412.05 o 
  16   2   4     9255.82     8537.21    801.20 o 
  17   2   4     7027.38     6368.78    387.88 o 
  18   2   4     2157.61     1913.89    226.36 o 
  19   2   4     1111.10     1525.64    219.82 o 
  20   2   4     8228.80     8492.15    577.03 o 
  21   2   4      637.18     1179.46    387.59 o 
 -24   3   4       53.75      109.51    169.99 o 
 -23   3   4     7613.20     9940.97    640.72 o 
 -22   3   4      495.33      572.49    178.14 o 
 -21   3   4     6756.18     7387.15    485.41 o 
 -20   3   4     1252.81      939.19    183.83 o 
 -19   3   4    20042.01    21073.10   1892.71 o 
 -18   3   4        8.34     -155.49    200.51 o 
 -17   3   4        9.96       -1.63     85.26 o 
 -16   3   4    17861.80    16823.34   1318.34 o 
 -15   3   4       77.23       68.94     87.76 o 
 -14   3   4     5769.86     5914.35    323.60 o 
 -13   3   4     4125.65     3914.29    228.73 o 
 -12   3   4    20689.28    20924.16    904.07 o 
 -11   3   4     1216.84     1256.79     88.18 o 
 -10   3   4      138.97      139.50     48.84 o 
  -9   3   4     8377.81     8210.88    234.33 o 
  -8   3   4      218.54      232.57     67.58 o 
  -7   3   4     1464.60     1655.42     92.21 o 
  -6   3   4    13838.75    14430.99    634.39 o 
  -5   3   4    14279.38    14487.19    264.96 o 
  -4   3   4    16545.00    17824.16    595.39 o 
  -3   3   4    12355.36    13768.51    392.41 o 
  -2   3   4     3153.52     3524.90    113.13 o 
  -1   3   4     1020.10     1051.15     57.21 o 
   0   3   4     7321.51     7448.52    167.48 o 
   1   3   4    12469.92    13020.97    233.91 o 
   2   3   4     3308.28     3549.75     94.39 o 
   3   3   4     9538.05    10478.39    242.78 o 
   4   3   4      920.38      871.20     48.23 o 
   5   3   4      395.28      527.75     56.72 o 
   6   3   4     3150.46     3119.54    102.06 o 
   7   3   4    14743.11    14251.40    278.36 o 
   8   3   4    14017.93    13287.45    333.90 o 
   9   3   4       50.77       44.99     53.71 o 
  10   3   4     1831.74     1924.92     95.64 o 
  11   3   4      576.99      347.71    125.16 o 
  12   3   4        3.21      -33.91     69.96 o 
  13   3   4     6350.95     5932.01    251.64 o 
  14   3   4     5426.86     4792.73    197.79 o 
  15   3   4    12132.02    11728.54    501.83 o 
  16   3   4        6.27     -122.61    167.44 o 
  17   3   4       25.44      292.68    178.59 o 
  18   3   4       38.14      -59.67    271.58 o 
  19   3   4      134.77      294.80    207.84 o 
  20   3   4     1769.48     1112.65    348.05 o 
 -23   4   4     1950.65     2109.13    431.82 o 
 -22   4   4      247.79      232.04    444.30 o 
 -21   4   4     4157.20     4217.23    615.99 o 
 -20   4   4      407.62      413.59    190.42 o 
 -19   4   4      242.34      114.91    148.79 o 
 -18   4   4        0.45     -138.90    138.90 o 
 -17   4   4     2889.46     3601.15    403.20 o 
 -16   4   4     4049.74     4320.79    413.38 o 
 -15   4   4     5753.01     5609.39    440.48 o 
 -14   4   4     6368.14     6346.19    471.13 o 
 -13   4   4      149.57      193.50     91.16 o 
 -12   4   4     1612.66     1520.89    159.89 o 
 -11   4   4     1143.09      980.88     59.34 o 
 -10   4   4     2258.38     2200.11    153.85 o 
  -9   4   4    14660.46    13852.28    291.28 o 
  -8   4   4    26537.44    27480.05    498.04 o 
  -7   4   4     2740.09     2692.70    133.17 o 
  -6   4   4      734.15      848.18    117.91 o 
  -5   4   4      595.40      580.56     52.82 o 
  -4   4   4     6263.27     6474.43    267.76 o 
  -3   4   4      751.30      746.12     53.08 o 
  -2   4   4    10134.38    10146.22    235.92 o 
  -1   4   4    29008.86    30318.44    559.64 o 
   0   4   4     1260.63     1280.52     63.75 o 
   1   4   4     2294.42     2203.15     77.87 o 
   2   4   4       84.57       89.72     51.53 o 
   3   4   4    10952.03    12238.85    270.67 o 
   4   4   4     9531.29    10530.68    419.58 o 
   5   4   4    10366.33    11140.18    372.11 o 
   6   4   4    32521.62    33987.11    885.07 o 
   7   4   4      663.47      652.29     68.39 o 
   8   4   4     3638.56     3595.32    124.17 o 
   9   4   4       95.30       94.05     94.50 o 
  10   4   4     5457.50     5480.95    318.55 o 
  11   4   4     6555.49     6211.06    240.60 o 
  12   4   4     2761.61     2792.96    142.04 o 
  13   4   4    11849.90    11187.65    649.25 o 
  14   4   4      808.04      886.44    114.66 o 
  15   4   4     2972.47     3098.04    265.22 o 
  16   4   4      106.75       20.23    106.10 o 
  17   4   4     3044.48     3550.42    334.53 o 
  18   4   4     3090.27     2902.01    523.38 o 
  19   4   4      627.18      885.48    394.36 o 
 -21   5   4      247.73      107.17    331.93 o 
 -20   5   4       95.30      120.70    330.89 o 
 -19   5   4        0.26      185.21    329.84 o 
 -18   5   4      638.80      358.98    411.01 o 
 -17   5   4      187.56      301.75    280.94 o 
 -16   5   4     3510.63     3254.75    408.92 o 
 -15   5   4       15.72      125.90     53.07 o 
 -14   5   4       55.62       89.33    130.02 o 
 -13   5   4     2533.85     2312.31    252.55 o 
 -12   5   4     2949.03     2634.60    320.48 o 
 -10   5   4      282.25       33.28    138.23 o 
  -9   5   4    18098.91    15948.17    509.65 o 
  -8   5   4     6685.46     6197.28    180.84 o 
  -7   5   4     4428.16     4417.11    144.83 o 
  -6   5   4     5500.46     5352.64    224.67 o 
  -5   5   4     6860.18     6656.18    225.37 o 
  -4   5   4    24382.42    24415.58    637.47 o 
  -3   5   4     1932.81     2064.18     95.21 o 
  -2   5   4    24599.70    25418.89    446.56 o 
  -1   5   4    24355.25    24601.76    528.43 o 
   0   5   4     4797.08     4835.57    129.19 o 
   1   5   4     2127.24     2274.08     88.42 o 
   2   5   4     6868.81     7221.90    188.59 o 
   3   5   4    22455.42    23501.16    727.94 o 
   4   5   4      151.03      165.47     86.48 o 
   5   5   4    12722.96    13528.63    431.44 o 
   6   5   4    19558.16    20573.11    652.71 o 
   7   5   4     3582.03     3537.15    144.64 o 
   8   5   4      220.41      200.95     66.27 o 
   9   5   4       85.40      153.80     68.58 o 
  10   5   4     6688.20     7135.79    355.64 o 
  11   5   4      182.69       77.66     57.84 o 
  12   5   4        3.19      107.22     86.25 o 
  13   5   4     5982.73     5894.11    366.30 o 
  14   5   4       74.33     -148.33    268.45 o 
  15   5   4     2702.21     2968.80    422.45 o 
  16   5   4      320.74      375.63    294.47 o 
  17   5   4      378.02      318.40    367.30 o 
  18   5   4      837.19      806.40    349.61 o 
 -20   6   4      495.74      482.05    218.69 o 
 -19   6   4      291.11       97.93    207.76 o 
 -18   6   4     1534.66      986.41    383.95 o 
 -17   6   4      122.75      318.40    456.79 o 
 -16   6   4      115.51     -293.43    293.43 o 
 -15   6   4     1311.41     1119.60    343.37 o 
 -14   6   4     2129.64     2146.59    316.32 o 
 -13   6   4      378.39      517.14    252.85 o 
 -12   6   4      427.12      684.49    225.27 o 
 -11   6   4      325.18      182.18    147.46 o 
 -10   6   4     1139.01     1140.82    189.79 o 
  -9   6   4      308.03      402.51    157.41 o 
  -8   6   4     2737.78     2428.67    187.86 o 
  -7   6   4     5369.14     5827.88    756.46 o 
  -6   6   4        0.60      -21.56     46.33 o 
  -5   6   4      292.04      332.50     43.76 o 
  -4   6   4      237.78      250.77     42.87 o 
  -3   6   4     1022.59     1061.37     77.42 o 
  -2   6   4        1.92       69.69     59.63 o 
  -1   6   4     3248.42     3260.82    145.86 o 
   0   6   4    10270.87    10435.43    685.71 o 
   1   6   4      545.28      514.17     64.22 o 
   2   6   4     7289.80     7167.76    309.47 o 
   3   6   4     3095.22     3383.91    105.26 o 
   4   6   4      179.75      166.45     44.21 o 
   5   6   4      447.23      596.82    132.01 o 
   6   6   4      369.65      312.15    120.91 o 
   7   6   4     7670.86     8834.58    555.86 o 
   8   6   4     1032.72     1048.08    221.11 o 
   9   6   4     7008.50     7816.51   1081.10 o 
  10   6   4     1706.24     1984.52    258.57 o 
  11   6   4       33.79      -99.37    173.95 o 
  12   6   4      163.63      323.72    298.63 o 
  13   6   4     1658.92     1217.71    227.74 o 
  14   6   4     6875.55     6663.73    521.29 o 
  15   6   4      181.32     -312.16    312.16 o 
  16   6   4     3993.63     5622.97    741.89 o 
 -18   7   4      308.20      315.28    375.63 o 
 -17   7   4     2506.33     3272.50    361.77 o 
 -16   7   4      641.52      273.81    241.90 o 
 -15   7   4     2249.87     2308.00    477.60 o 
 -14   7   4      539.97      954.35    390.72 o 
 -13   7   4     1125.54     1152.15    271.25 o 
 -12   7   4      591.64      503.13    189.33 o 
 -11   7   4     2108.09     1619.36    578.53 o 
 -10   7   4     2317.12     1980.73    291.87 o 
  -9   7   4     4449.59     3328.57    297.07 o 
  -8   7   4     2462.32     2277.36    339.73 o 
  -7   7   4      506.09      464.95    178.94 o 
  -6   7   4       12.03       35.81    135.45 o 
  -5   7   4     1561.62     1325.52    170.74 o 
  -4   7   4     1676.12     1747.87    155.20 o 
  -3   7   4     1064.49     1080.79     81.32 o 
  -2   7   4     6001.57     5511.42    381.66 o 
  -1   7   4      574.38      468.57     77.62 o 
   0   7   4     1068.97     1039.18     90.05 o 
   1   7   4     1503.19     1815.90    370.87 o 
   2   7   4      905.30     1103.42    280.42 o 
   3   7   4     1066.09     1250.07    161.49 o 
   4   7   4       60.30       75.31    112.98 o 
   5   7   4     3754.02     4703.04    280.91 o 
   6   7   4        4.11      132.84    148.70 o 
   7   7   4     1096.21     1000.78    204.99 o 
   8   7   4     4490.60     5120.54    467.19 o 
   9   7   4     2692.91     3041.49    294.47 o 
  10   7   4      285.01      200.27    188.56 o 
  11   7   4       80.08     -109.83    190.78 o 
  12   7   4     1025.93      747.03    264.84 o 
  13   7   4      168.64      392.38    233.95 o 
  14   7   4     1798.18     1652.35    537.95 o 
 -14   8   4       20.96     -158.11    205.53 o 
 -13   8   4     4271.16     4545.72    674.78 o 
 -12   8   4       36.54      296.33    295.76 o 
 -11   8   4     3328.47     2517.14    727.32 o 
 -10   8   4     1464.97      950.63    234.96 o 
  -9   8   4      108.35      -13.09    183.29 o 
  -8   8   4      121.24      310.31    208.39 o 
  -7   8   4      161.23       -8.27    148.11 o 
  -6   8   4     2644.47     2059.92    244.95 o 
  -5   8   4      173.99      126.94    271.58 o 
  -4   8   4      104.11      -99.89    226.83 o 
  -3   8   4     3986.91     3939.41    556.68 o 
  -2   8   4     2709.99     2168.44    366.26 o 
  -1   8   4      987.59     1165.38    348.57 o 
   0   8   4     2690.22     3035.20    368.34 o 
   1   8   4       91.98      248.68    267.41 o 
   2   8   4      195.35      350.66    276.78 o 
   3   8   4     1159.50     1206.98    174.82 o 
   4   8   4     1708.36     1824.66    308.51 o 
   5   8   4     7597.79     9043.26    523.87 o 
   6   8   4     1257.22     1110.93    263.48 o 
   7   8   4     5851.73     6273.93    461.92 o 
   8   8   4      217.97      177.24    195.99 o 
   9   8   4      255.80      528.03    242.24 o 
  10   8   4     2997.89     3241.20    682.06 o 
  -6   9   4      464.91      619.11    356.90 o 
  -5   9   4      384.69     -420.37    455.75 o 
  -4   9   4     2316.20     2199.66    449.50 o 
  -3   9   4       18.77      220.59    283.02 o 
  -2   9   4     4217.51     4918.54    604.54 o 
  -1   9   4      686.98      757.50    329.84 o 
   0   9   4       35.01     -188.33    277.82 o 
   1   9   4        2.27      719.00    457.83 o 
   2   9   4       60.13      423.49    432.86 o 
   3   9   4      557.29     1058.21    379.79 o 
   4   9   4       54.01     -117.58    317.36 o 
   5   9   4     2803.17     3494.07    482.80 o 
 -26   1   5     4100.08     5595.65    973.41 o 
 -25   1   5      216.02      515.30    261.66 o 
 -24   1   5      683.81      730.08    299.15 o 
 -23   1   5     1685.13     2441.58    280.18 o 
 -22   1   5       50.78      192.48    180.98 o 
 -21   1   5      708.99      718.68    289.78 o 
 -20   1   5      942.39     1245.96    191.66 o 
 -19   1   5    13360.46    13609.67    652.98 o 
 -18   1   5      277.86      290.52    123.46 o 
 -17   1   5     4346.82     4094.38    238.49 o 
 -16   1   5      433.53      494.88    100.65 o 
 -15   1   5     1581.57     1404.61    121.57 o 
 -14   1   5      251.15      147.94     97.40 o 
 -13   1   5     3501.27     3247.30    177.17 o 
 -12   1   5     8931.52     8517.88    230.02 o 
 -11   1   5     3794.03     3697.76    165.20 o 
 -10   1   5    20413.44    20687.04    579.70 o 
  -9   1   5      776.76      724.58     73.95 o 
  -8   1   5    17538.41    16725.45    466.78 o 
  -7   1   5     1764.00     1944.18     90.95 o 
  -6   1   5    26887.23    27370.70    548.68 o 
  -5   1   5     3601.07     3426.07    104.98 o 
  -4   1   5     6419.56     6817.23    291.51 o 
  -3   1   5    37497.66    41253.07    758.97 o 
  -2   1   5      300.97      423.36     56.69 o 
  -1   1   5    41166.52    46347.96    845.69 o 
   0   1   5     5632.02     6601.16    160.76 o 
   1   1   5     6027.18     6448.88    159.69 o 
   2   1   5        0.51       -8.41     49.40 o 
   3   1   5     8919.56    10358.30    199.33 o 
   4   1   5    14598.67    15058.07    290.34 o 
   5   1   5      198.66      248.14     31.35 o 
   6   1   5     7176.33     6835.35    188.79 o 
   7   1   5     1205.31     1426.27    151.99 o 
   8   1   5      690.30      778.15     99.31 o 
   9   1   5       48.00       71.21     81.79 o 
  10   1   5     3395.33     3309.14    164.26 o 
  11   1   5     3986.47     4008.78    171.70 o 
  12   1   5     6932.23     5973.04    250.36 o 
  13   1   5     2717.81     2628.21    193.92 o 
  14   1   5       32.82      -92.32    181.70 o 
  15   1   5     7319.54     6618.21    391.50 o 
  16   1   5      362.26     -104.05    259.09 o 
  17   1   5     2603.23     2661.67    274.79 o 
  18   1   5        2.45      -51.43    230.73 o 
  19   1   5     8299.20     8346.31    577.74 o 
  20   1   5      110.66       72.19    335.05 o 
  21   1   5      497.05      575.71    236.80 o 
 -25   2   5     4497.75     4963.57    584.25 o 
 -24   2   5     2634.78     3520.10    327.16 o 
 -23   2   5      247.50      542.87    241.41 o 
 -22   2   5     4013.01     4857.52    390.91 o 
 -21   2   5      620.88      498.99    207.03 o 
 -20   2   5     4871.83     5010.18    335.29 o 
 -19   2   5     6793.13     6962.12    405.35 o 
 -18   2   5    14685.64    14674.32    826.22 o 
 -17   2   5     9982.38    10080.44    374.21 o 
 -16   2   5        4.41       50.52    105.88 o 
 -15   2   5    23573.46    23401.97    778.59 o 
 -14   2   5     2902.70     2654.82    293.61 o 
 -13   2   5    14874.02    14462.48    425.26 o 
 -12   2   5     4369.27     4564.72    208.15 o 
 -11   2   5    16685.81    16024.95    685.00 o 
 -10   2   5     5147.72     5130.94    153.87 o 
  -9   2   5      580.60      604.84    101.53 o 
  -8   2   5    38731.86    39083.85    841.90 o 
  -7   2   5       74.53       88.83     62.48 o 
  -6   2   5    15315.73    16874.89    376.07 o 
  -5   2   5     1710.18     1961.87     79.23 o 
  -4   2   5    25589.26    27816.52    950.68 o 
  -3   2   5    13509.59    16337.44    343.63 o 
  -2   2   5       31.15      107.32     48.63 o 
  -1   2   5    15361.00    16814.99    356.31 o 
   0   2   5      359.61      436.54     46.16 o 
   1   2   5       67.46      119.13     46.26 o 
   2   2   5     3256.03     3584.55    104.67 o 
   3   2   5     6354.38     7019.16    187.31 o 
   4   2   5    17402.58    19669.75    326.70 o 
   5   2   5     1793.21     1969.13    101.60 o 
   6   2   5       91.43       93.46     41.08 o 
   7   2   5      743.42      754.39     80.90 o 
   8   2   5     2878.38     2782.80    179.47 o 
   9   2   5    11537.49    11464.19    308.98 o 
  10   2   5     1003.71     1147.02    248.36 o 
  11   2   5    19932.03    19304.25    705.22 o 
  12   2   5        4.86        8.90     96.21 o 
  13   2   5     3117.71     2922.12    201.39 o 
  14   2   5     4355.26     4132.48    400.60 o 
  15   2   5     2298.14     2557.73    362.10 o 
  16   2   5     3365.50     2921.37    620.15 o 
  17   2   5        0.55       23.69    160.36 o 
  18   2   5     3263.65     3646.19    502.05 o 
  19   2   5       24.46      431.74    190.24 o 
  20   2   5     3249.16     3730.50    420.89 o 
 -24   3   5     6184.98     6229.31    477.68 o 
 -23   3   5       44.69      180.80    274.18 o 
 -22   3   5     1627.70     1597.76    264.71 o 
 -21   3   5     1890.73     2311.97    355.34 o 
 -20   3   5     1618.41     2133.72    238.22 o 
 -19   3   5     2261.51     2467.51    248.68 o 
 -18   3   5      706.55      714.01    294.47 o 
 -17   3   5     7315.60     8018.11    395.38 o 
 -16   3   5      655.36      686.29    105.66 o 
 -15   3   5     2574.67     2535.84    154.92 o 
 -14   3   5    15051.26    15147.39    599.77 o 
 -13   3   5     4008.08     3965.65    154.36 o 
 -12   3   5     6876.33     6306.88    351.89 o 
 -11   3   5     2359.37     2414.71    127.51 o 
 -10   3   5     6741.91     6960.03    282.80 o 
  -9   3   5     7331.15     7269.56    269.12 o 
  -8   3   5     1785.67     1832.51     86.37 o 
  -7   3   5    35450.19    37306.55   1081.64 o 
  -6   3   5       45.92        7.69     56.67 o 
  -5   3   5     7308.91     7553.18    247.36 o 
  -4   3   5     6641.08     6614.63    168.77 o 
  -3   3   5      133.98      561.46    166.15 o 
  -2   3   5     7715.06     7910.98    207.68 o 
  -1   3   5     4721.92     5415.20    131.52 o 
   0   3   5    17454.02    18542.21    436.48 o 
   1   3   5     1235.27     1345.04     66.35 o 
   2   3   5      556.61      585.54     56.77 o 
   3   3   5    19560.55    22234.94    378.33 o 
   4   3   5      343.22      359.48     80.19 o 
   5   3   5     5059.39     5658.22    147.39 o 
   6   3   5     3559.81     3703.61    115.13 o 
   7   3   5     6596.98     6587.57    187.39 o 
   8   3   5     4451.78     4322.33    144.01 o 
   9   3   5     2390.75     2433.33    141.04 o 
  10   3   5     9186.32     8719.59    487.20 o 
  11   3   5     2214.77     1709.49    174.15 o 
  12   3   5      784.79      587.69     90.09 o 
  13   3   5     6681.59     6745.32    340.55 o 
  14   3   5     1296.94     1364.67    159.05 o 
  15   3   5     2668.04     2504.54    225.79 o 
  16   3   5     2878.26     2793.25    281.05 o 
  17   3   5     4277.09     4441.22    539.51 o 
  18   3   5     1944.20     1686.41    793.92 o 
  19   3   5        2.80      163.36    346.49 o 
  20   3   5     5534.76     4514.09   1462.97 o 
 -23   4   5      788.31      265.33    511.94 o 
 -22   4   5     2880.45     2953.00    448.46 o 
 -21   4   5     2081.89     1510.84    370.43 o 
 -20   4   5      837.25     1233.97    330.37 o 
 -19   4   5      293.49       60.71    164.40 o 
 -18   4   5     4931.77     5081.70    429.21 o 
 -17   4   5     6197.33     6533.15    271.08 o 
 -16   4   5     7016.32     7248.83    314.87 o 
 -15   4   5    10070.86    10710.94    622.17 o 
 -14   4   5     6957.24     7216.42    547.50 o 
 -13   4   5       18.03       32.04     89.96 o 
 -12   4   5      690.52      630.46     69.50 o 
 -11   4   5     4926.46     4478.02    210.36 o 
 -10   4   5    29305.75    30290.88    646.62 o 
  -9   4   5     4496.68     4486.02    131.16 o 
  -8   4   5    36596.77    36731.17   1052.25 o 
  -7   4   5    13794.81    12974.17    286.55 o 
  -6   4   5     2885.73     2778.83     96.05 o 
  -5   4   5     5224.47     5231.90    132.92 o 
  -4   4   5     7459.12     7413.05    293.05 o 
  -3   4   5    44130.25    47586.46   1116.41 o 
  -2   4   5       95.57       79.93     49.41 o 
  -1   4   5    66881.98    69277.92   1362.97 o 
   0   4   5     2253.58     2349.63     84.67 o 
   1   4   5    10961.27    11683.67    223.41 o 
   2   4   5     3128.94     3473.46    106.20 o 
   3   4   5    38584.23    41720.69    837.14 o 
   4   4   5    49941.02    56699.17   1428.76 o 
   5   4   5     6767.99     7747.29    211.58 o 
   6   4   5    43379.62    45641.93    964.56 o 
   7   4   5     2278.36     2289.48    129.72 o 
   8   4   5     5027.94     5024.94    179.24 o 
   9   4   5      566.80      543.44     72.81 o 
  10   4   5    38678.59    39267.70   1683.89 o 
  11   4   5    16659.73    16318.25    639.41 o 
  12   4   5     1733.19     1455.07    136.82 o 
  13   4   5     8731.13     8515.07    362.33 o 
  14   4   5     3732.91     4010.99    225.56 o 
  15   4   5      293.37      257.36    121.05 o 
  16   4   5       17.12      -53.99    298.63 o 
  17   4   5     9448.14    10997.26   1021.79 o 
  18   4   5     5956.36     7937.09    870.92 o 
 -22   5   5      534.23      653.45    336.09 o 
 -21   5   5      169.03     -246.60    305.91 o 
 -20   5   5      758.32      121.74    344.41 o 
 -19   5   5      961.50      715.88    455.75 o 
 -18   5   5     3814.33     3563.78    488.00 o 
 -17   5   5     3956.53     2892.65    455.75 o 
 -16   5   5     2099.03     1891.51    176.67 o 
 -15   5   5      293.21      191.38    133.19 o 
 -14   5   5     1944.28     1730.67    109.50 o 
 -13   5   5     1146.43     1188.95     73.33 o 
 -12   5   5       26.63       81.80     85.74 o 
 -11   5   5     3761.58     3656.93    133.52 o 
 -10   5   5      329.48      362.31     46.02 o 
  -9   5   5     4926.51     4831.83    149.14 o 
  -8   5   5       65.56       76.04     60.13 o 
  -7   5   5     1464.21     1482.68     78.41 o 
  -6   5   5     4731.06     4795.67    202.00 o 
  -5   5   5        2.20       62.17     63.55 o 
  -4   5   5     4041.32     3738.89    121.38 o 
  -3   5   5     3133.37     3170.26    126.91 o 
  -2   5   5    15874.23    16369.72    320.54 o 
  -1   5   5     2862.47     2780.66    100.49 o 
   0   5   5     1619.65     1806.12     79.20 o 
   1   5   5     9299.17    10069.66    217.68 o 
   2   5   5        1.64       54.19     55.40 o 
   3   5   5     4753.98     5125.13    146.04 o 
   4   5   5     1310.06     1283.29     90.66 o 
   5   5   5     9635.26    10200.88    323.46 o 
   6   5   5      142.70      165.37     45.88 o 
   7   5   5      178.06      124.36     62.06 o 
   8   5   5     4263.48     4191.46    199.15 o 
   9   5   5       10.69       70.59     71.05 o 
  10   5   5     2116.42     2038.41    148.87 o 
  11   5   5      201.74      149.02    114.34 o 
  12   5   5     5643.82     6178.47    399.06 o 
  13   5   5      440.70      266.20    168.96 o 
  14   5   5      883.46      984.00    213.10 o 
  15   5   5       47.10      -50.99    428.69 o 
  16   5   5      583.27     1022.83    460.95 o 
  17   5   5      218.71       68.67    343.37 o 
 -20   6   5     1264.73     1297.53    439.10 o 
 -19   6   5      656.20      889.64    357.94 o 
 -18   6   5        9.57     -136.31    324.64 o 
 -17   6   5      532.51      630.56    331.93 o 
 -16   6   5      104.14     -174.81    305.91 o 
 -15   6   5     1812.80      689.86    300.71 o 
 -14   6   5       70.72     -260.13    260.13 o 
 -13   6   5     9225.52     7828.87    658.65 o 
 -12   6   5     4729.52     4195.38    468.23 o 
 -11   6   5     1144.73     1172.67    260.13 o 
 -10   6   5       26.66     -215.39    215.39 o 
  -9   6   5      862.59      593.10    229.95 o 
  -8   6   5     4468.48     4042.33    422.55 o 
  -7   6   5     2730.11     2776.83    202.66 o 
  -6   6   5    21601.80    21631.15    472.65 o 
  -5   6   5    16153.07    16069.56    541.00 o 
  -4   6   5     1337.37     1349.33     79.98 o 
  -3   6   5     2488.52     2391.08    109.01 o 
  -2   6   5     1664.91     1660.89     95.24 o 
  -1   6   5     2338.58     2293.57    106.11 o 
   0   6   5     3694.06     3837.66    151.83 o 
   1   6   5    16287.41    17132.43    749.67 o 
   2   6   5    28161.76    30747.00   1276.34 o 
   3   6   5     3032.51     3293.77    186.20 o 
   4   6   5     8003.36     8604.11    362.69 o 
   5   6   5      389.60      444.49     52.50 o 
   6   6   5        3.57      -25.44     50.33 o 
   7   6   5     4763.60     4834.72    399.65 o 
   8   6   5     5674.38     5234.13    347.09 o 
   9   6   5    12722.83    12749.65    705.47 o 
  10   6   5     1209.67     1064.93    272.63 o 
  11   6   5     5653.54     5861.03    376.84 o 
  12   6   5      238.10      160.08    227.35 o 
  13   6   5      673.23      341.90    192.87 o 
  14   6   5      345.57      402.68    312.16 o 
  15   6   5     1101.11     1565.98    416.21 o 
 -18   7   5      138.16      789.75    379.79 o 
 -17   7   5      195.93      576.07    276.26 o 
 -16   7   5      631.83      403.32    202.70 o 
 -15   7   5      538.72      622.77    258.10 o 
 -14   7   5     1899.82     1163.61    240.92 o 
 -13   7   5      910.90      496.13    353.78 o 
 -12   7   5       51.11      329.57    367.30 o 
 -11   7   5     2640.42     2033.01    363.66 o 
 -10   7   5     1690.22     1889.56    213.92 o 
  -9   7   5      538.40      506.83    234.32 o 
  -8   7   5     1880.85     1455.94    207.83 o 
  -7   7   5     4779.70     3752.99    557.20 o 
  -6   7   5       74.27     -112.94    163.36 o 
  -5   7   5        2.33     -140.90    140.90 o 
  -4   7   5     4916.92     5279.11    231.00 o 
  -3   7   5     4096.83     3825.15    221.87 o 
  -2   7   5     1236.09     1267.33    111.35 o 
  -1   7   5     2656.84     2671.83    160.38 o 
   0   7   5     8543.24     9421.29    512.98 o 
   1   7   5       71.97      250.38    134.82 o 
   2   7   5     1429.91     1045.69    244.00 o 
   3   7   5     3486.17     3812.30    256.78 o 
   4   7   5     2903.88     3327.36    261.98 o 
   5   7   5     1302.98     1408.91    200.30 o 
   6   7   5       85.41      102.40    173.93 o 
   7   7   5     2836.96     3326.46    334.53 o 
   8   7   5      236.88      883.40    274.70 o 
   9   7   5     1876.19     1569.85    251.37 o 
  10   7   5       47.63      -52.74    196.18 o 
  11   7   5     2282.92     2421.92    453.15 o 
  12   7   5     2749.34     2377.59    421.41 o 
  13   7   5       74.02        0.00    310.07 o 
 -14   8   5      161.97      727.55    272.52 o 
 -13   8   5     2642.47     2384.42    303.51 o 
 -12   8   5     1424.25     1552.95    421.93 o 
 -11   8   5      142.72      110.38    472.92 o 
 -10   8   5     2986.57     3040.95    328.67 o 
  -9   8   5     1211.92     1162.14    281.98 o 
  -8   8   5       59.60      -44.02    273.14 o 
  -7   8   5        8.20        1.00    198.25 o 
  -6   8   5     3441.30     2932.11    289.49 o 
  -5   8   5     1648.51     1652.35    326.72 o 
  -4   8   5      722.27      915.66    301.75 o 
  -3   8   5     2979.92     3716.74    492.17 o 
  -2   8   5       10.07       98.85    277.82 o 
  -1   8   5      652.33      612.87    297.59 o 
   0   8   5      333.59      217.47    244.52 o 
   1   8   5     1612.81     1799.06    390.20 o 
   2   8   5      640.12      606.73    141.81 o 
   3   8   5     1635.03     1812.21    289.26 o 
   4   8   5     1994.75     2192.28    216.57 o 
   5   8   5      507.63      774.04    195.33 o 
   6   8   5     1302.50     1519.88    223.25 o 
   7   8   5       34.87      291.35    344.41 o 
   8   8   5      689.34      884.44    321.52 o 
   9   8   5      486.82      756.46    396.44 o 
  -5   9   5       16.25      939.59    367.30 o 
  -4   9   5        3.30      -34.34    284.06 o 
  -3   9   5       37.99     -138.39    294.47 o 
  -2   9   5     7733.69     7785.17    897.97 o 
  -1   9   5      557.83      480.72    315.28 o 
   0   9   5      703.26      914.62    361.06 o 
   1   9   5        3.95     -291.35    291.35 o 
   2   9   5      139.91      186.25    310.07 o 
   3   9   5      182.89      -53.07    329.84 o 
 -26   0   6      588.35      943.75    362.10 o 
 -25   0   6    17066.35    21817.63   1658.59 o 
 -24   0   6      598.85       81.16    433.90 o 
 -23   0   6     4980.34     6566.72    612.87 o 
 -22   0   6     4913.52     5448.16    552.52 o 
 -21   0   6       43.00       32.26    260.13 o 
 -20   0   6    25029.21    27737.14   1530.60 o 
 -19   0   6     1115.82     1517.08    379.79 o 
 -18   0   6    47251.80    51167.57   2201.74 o 
 -17   0   6     6059.95     6326.19    670.09 o 
 -16   0   6    18983.31    18652.90    688.25 o 
 -15   0   6     4204.57     4434.41    271.48 o 
 -14   0   6      284.58      508.67    124.34 o 
 -13   0   6    38815.19    40276.20   1385.45 o 
 -12   0   6     6518.83     6014.08    259.61 o 
 -11   0   6    60080.50    57424.84   1485.18 o 
 -10   0   6    16304.05    16578.26    598.39 o 
  -9   0   6    10913.14    11099.21    373.94 o 
  -8   0   6      453.85      403.29     83.95 o 
  -7   0   6      222.75      351.68     91.32 o 
  -6   0   6     3405.33     3709.50    162.52 o 
  -5   0   6    16108.51    16711.67    476.35 o 
  -4   0   6     2728.79     2798.32    234.12 o 
  -3   0   6    27985.70    30094.69    875.92 o 
  -2   0   6     1952.20     2077.43    122.55 o 
  -1   0   6    22835.87    25546.26    721.28 o 
   0   0   6     3119.65     3362.52    262.21 o 
   1   0   6      189.57       89.47     77.24 o 
   2   0   6    61902.49    68977.37   1926.52 o 
   3   0   6    39027.64    44788.81   1187.34 o 
   4   0   6    32427.22    35127.91   1523.84 o 
   5   0   6    20923.66    22196.01    511.32 o 
   6   0   6    26320.48    26810.30    811.53 o 
   7   0   6    19294.94    19897.68    636.33 o 
   8   0   6     1739.79     1838.35    170.92 o 
   9   0   6    39918.57    41552.86   1273.71 o 
  10   0   6    27235.62    27077.53    904.86 o 
  11   0   6    11334.33    11329.41    479.41 o 
  12   0   6     3784.35     3675.12    338.17 o 
  13   0   6    22058.33    20507.61   1145.61 o 
  14   0   6    14180.39    13663.07    819.93 o 
  15   0   6      141.92      254.93    336.09 o 
  16   0   6    10829.49    11900.43    793.92 o 
  17   0   6    10452.49     9310.57    835.54 o 
  18   0   6     6409.20     6508.45    710.68 o 
  19   0   6       57.56      121.74    262.21 o 
  20   0   6     3938.49     3721.94    493.21 o 
 -26   1   6     2107.55     3148.83    397.21 o 
 -25   1   6      167.82      175.31    244.42 o 
 -24   1   6      216.09      443.70    214.13 o 
 -23   1   6      986.89     1127.35    215.57 o 
 -22   1   6     1656.28     1585.28    239.74 o 
 -21   1   6       17.00       92.91    193.93 o 
 -20   1   6      454.69      219.49    186.81 o 
 -19   1   6     9602.59    10157.21    491.94 o 
 -18   1   6     1025.11      992.11    145.28 o 
 -17   1   6      201.74      321.58    113.91 o 
 -16   1   6     9259.22     9216.34    564.55 o 
 -15   1   6      236.74      243.10     90.75 o 
 -14   1   6     2711.59     2727.37    277.24 o 
 -13   1   6     1507.93     1555.20    111.72 o 
 -12   1   6     6331.09     6070.32    184.07 o 
 -11   1   6        0.16      -21.71     78.38 o 
 -10   1   6       35.61      127.92     70.65 o 
  -9   1   6    62251.13    62562.27   1155.13 o 
  -8   1   6      843.89      825.99     69.27 o 
  -7   1   6     8679.51     8534.67    232.19 o 
  -6   1   6       35.93        7.26     53.01 o 
  -5   1   6      711.07      898.59     97.62 o 
  -4   1   6     1411.03     1402.31    119.85 o 
  -3   1   6      556.45      805.30    176.90 o 
  -2   1   6   121948.55   128984.47   2180.79 o 
  -1   1   6     1499.91     1589.04     77.75 o 
   0   1   6    44275.92    48067.11    902.08 o 
   1   1   6     5476.57     6132.00    165.15 o 
   2   1   6    15228.33    15979.27    331.08 o 
   3   1   6    13134.72    13890.11    290.85 o 
   4   1   6     1388.59     1425.20     69.24 o 
   5   1   6    94551.96   103718.49   1959.06 o 
   6   1   6     2017.71     2072.11    110.47 o 
   7   1   6    35021.80    35930.63    760.15 o 
   8   1   6     7414.93     7621.86    246.91 o 
   9   1   6    43209.75    44723.77    923.14 o 
  10   1   6    13851.97    13335.98    406.59 o 
  11   1   6     6393.81     6101.26    324.90 o 
  12   1   6    25167.56    24416.07    728.14 o 
  13   1   6      285.35      119.26    145.46 o 
  14   1   6    11523.17    10800.23   1019.71 o 
  15   1   6     2851.07     3019.13    562.40 o 
  16   1   6    25650.65    24155.61   1011.89 o 
  17   1   6     8842.01     9286.31    662.81 o 
  18   1   6     1680.18     1618.49    304.99 o 
  19   1   6     4366.33     3894.21    365.90 o 
  20   1   6      265.68      133.72    203.19 o 
 -25   2   6     5859.15     6085.19    533.33 o 
 -24   2   6       13.61      112.69    278.98 o 
 -23   2   6       38.07      -60.78    198.12 o 
 -22   2   6      923.54      614.11    231.30 o 
 -21   2   6      307.25      461.59    233.46 o 
 -20   2   6       18.62      -93.97    215.39 o 
 -19   2   6     1569.12     1358.00    198.97 o 
 -18   2   6    16873.13    17312.30    568.80 o 
 -17   2   6       97.37      252.31    124.96 o 
 -16   2   6     1792.18     1782.92    160.39 o 
 -15   2   6      166.25      277.97    108.28 o 
 -14   2   6       67.38       29.88     83.01 o 
 -13   2   6     3625.82     3272.18    303.81 o 
 -12   2   6      406.90      337.06     70.71 o 
 -11   2   6    30372.46    30233.23    630.90 o 
 -10   2   6       78.41       11.57     58.86 o 
  -9   2   6     3252.14     3487.91    121.07 o 
  -8   2   6       42.91       54.99     57.07 o 
  -7   2   6     2687.30     2542.71     99.93 o 
  -6   2   6     4893.21     4626.58    137.26 o 
  -5   2   6        2.09      -10.39     54.13 o 
  -4   2   6    35898.06    38001.21   1136.01 o 
  -3   2   6     3369.02     3842.39    118.99 o 
  -2   2   6     4144.54     3996.55    150.04 o 
  -1   2   6       27.79      159.91     56.89 o 
   0   2   6     5110.80     5568.63    149.89 o 
   1   2   6     7354.60     8098.11    180.36 o 
   2   2   6       25.61       99.30     50.91 o 
   3   2   6    20556.56    22968.22    433.19 o 
   4   2   6     4062.64     4458.09    124.32 o 
   5   2   6     4005.50     4321.16    145.17 o 
   6   2   6      223.45      348.53    109.77 o 
   7   2   6     1169.20     1114.17    100.62 o 
   8   2   6     2018.31     2233.13    133.17 o 
   9   2   6     1385.18     1227.36    126.57 o 
  10   2   6     1721.62     1860.37    195.69 o 
  11   2   6     1544.88     1507.94    150.97 o 
  12   2   6      570.77      499.59    145.20 o 
  13   2   6        1.26      -15.31    140.90 o 
  14   2   6     1161.66     1330.29    203.56 o 
  15   2   6      853.09      665.10    178.45 o 
  16   2   6     2409.46     2420.94    271.06 o 
  17   2   6      662.82      651.90    194.97 o 
  18   2   6      629.25      537.07    187.80 o 
  19   2   6        5.34       65.58    191.51 o 
  20   2   6      798.22      795.66    219.23 o 
 -24   3   6      790.70      733.28    235.55 o 
 -23   3   6       10.37      107.57    178.17 o 
 -22   3   6     1028.47     1330.93    276.78 o 
 -21   3   6     2537.44     3002.50    712.24 o 
 -20   3   6      117.45     -144.49    144.49 o 
 -19   3   6     3490.78     3520.30    286.66 o 
 -18   3   6     7811.46     8156.11    412.37 o 
 -17   3   6       55.38      -89.94     96.19 o 
 -16   3   6    10233.66    10619.66    367.27 o 
 -15   3   6       58.02      115.38     89.53 o 
 -14   3   6    14625.51    15220.94    802.52 o 
 -13   3   6     6780.58     6427.68    241.50 o 
 -12   3   6     6042.29     5718.34    185.13 o 
 -11   3   6    56840.10    58864.78   1230.61 o 
 -10   3   6     1768.68     1692.75     99.66 o 
  -9   3   6    31480.22    32412.25   1089.15 o 
  -8   3   6     1094.76     1102.64     72.94 o 
  -7   3   6    81815.49    84707.95   2957.92 o 
  -6   3   6    18540.64    19718.00    707.38 o 
  -5   3   6       93.71      261.75     81.87 o 
  -4   3   6    59572.07    62764.11   1687.96 o 
  -3   3   6     5842.00     5886.82    199.74 o 
  -2   3   6    43445.14    47607.11    820.99 o 
  -1   3   6     1828.77     1902.59     83.96 o 
   0   3   6    65024.39    71835.38   1159.95 o 
   1   3   6     6854.82     7103.93    190.38 o 
   2   3   6      935.99      993.28     72.28 o 
   3   3   6    35867.11    39537.58    612.60 o 
   4   3   6    15716.23    17418.97    317.19 o 
   5   3   6     4071.33     4411.82    140.84 o 
   6   3   6      248.74      163.96     59.28 o 
   7   3   6    23028.78    25060.32    538.84 o 
   8   3   6        5.24       59.97    140.62 o 
   9   3   6     4306.29     4320.49    193.32 o 
  10   3   6     1920.26     1912.05    130.62 o 
  11   3   6     3052.43     3543.31   1461.30 o 
  12   3   6      212.48      328.43    126.29 o 
  13   3   6      313.16      220.32    129.19 o 
  14   3   6     2259.02     1993.86    205.69 o 
  15   3   6     1212.41     1153.30    171.70 o 
  16   3   6     2544.82     2869.36    601.42 o 
  17   3   6      577.50      528.58    368.34 o 
  18   3   6     1668.94     1852.10    239.74 o 
  19   3   6     4505.71     3409.48    893.29 o 
 -23   4   6     1461.66     2161.16    440.14 o 
 -22   4   6      323.32      569.16    353.78 o 
 -21   4   6     1038.63      281.98    331.93 o 
 -20   4   6      887.90      603.48    210.71 o 
 -19   4   6     3117.15     3284.60    395.92 o 
 -18   4   6       63.08      -23.93    130.07 o 
 -17   4   6      132.65       95.86    124.41 o 
 -16   4   6     5455.44     6110.75    448.76 o 
 -15   4   6      176.62      124.16     82.16 o 
 -14   4   6     1145.27     1186.16    145.20 o 
 -13   4   6      180.01       98.88     94.66 o 
 -12   4   6     6555.51     6675.18    221.80 o 
 -11   4   6      889.27      836.45    127.62 o 
 -10   4   6      185.91       88.38     74.64 o 
  -9   4   6    16480.92    16198.99    547.54 o 
  -8   4   6      174.61      141.92     50.61 o 
  -7   4   6      425.03      370.75     64.65 o 
  -6   4   6       66.00      119.89     65.06 o 
  -5   4   6     4405.85     4265.82    217.96 o 
  -4   4   6     3163.06     3220.14    112.56 o 
  -3   4   6     8444.82     9202.25    209.15 o 
  -2   4   6     9546.04     9835.37    429.91 o 
  -1   4   6       93.82       31.25     56.65 o 
   0   4   6      626.90      591.11     66.97 o 
   1   4   6      502.84      408.55     59.22 o 
   2   4   6     1293.78     1533.94     99.69 o 
   3   4   6     3643.00     3708.99    158.28 o 
   4   4   6    15977.29    17584.26    341.26 o 
   5   4   6     4016.37     4140.25    138.84 o 
   6   4   6     3622.87     3864.71    134.86 o 
   7   4   6      259.03      292.31     63.68 o 
   8   4   6     1933.69     2186.85    112.63 o 
   9   4   6        8.70       21.63     86.38 o 
  10   4   6     3328.55     3383.46    318.90 o 
  11   4   6    11025.43    11214.56    496.48 o 
  12   4   6      377.74      389.62    122.18 o 
  13   4   6      531.59      682.54    148.45 o 
  14   4   6      354.95      157.82    310.07 o 
  15   4   6     2485.12     2668.09    248.49 o 
  16   4   6      972.88     1050.43    181.24 o 
  17   4   6     1319.69      897.97    325.68 o 
  18   4   6     5416.14     5326.42    696.11 o 
 -22   5   6      338.10      523.38    348.57 o 
 -21   5   6      266.00     1302.73    517.14 o 
 -20   5   6       14.18      101.97    325.68 o 
 -19   5   6     2229.48     1811.55    416.21 o 
 -18   5   6      998.63      711.72    297.59 o 
 -17   5   6     3254.19     3262.03    444.30 o 
 -16   5   6     1081.39     1173.23    144.63 o 
 -15   5   6      722.30      606.12    255.97 o 
 -14   5   6      413.62      342.96     55.00 o 
 -13   5   6      623.52      632.02    153.67 o 
 -12   5   6     6037.82     6055.60    286.02 o 
 -11   5   6      533.63      542.59     62.90 o 
 -10   5   6     4336.19     4531.20    231.81 o 
  -9   5   6      341.63      335.88     68.46 o 
  -8   5   6     1673.26     1784.74     90.56 o 
  -7   5   6     1115.91     1162.53     90.71 o 
  -6   5   6     1839.31     1757.68     88.55 o 
  -5   5   6     4050.43     4174.00    134.01 o 
  -4   5   6     5261.62     5095.22    158.76 o 
  -3   5   6     2481.84     2560.35    109.20 o 
  -2   5   6        9.06       35.46     70.89 o 
  -1   5   6     4855.83     4887.87    144.06 o 
   0   5   6       84.72      125.14     52.64 o 
   1   5   6      203.22      191.80     58.86 o 
   2   5   6     2857.34     2988.02    153.64 o 
   3   5   6     6102.35     6398.66    176.45 o 
   4   5   6       14.04       87.29     66.93 o 
   5   5   6      568.82      586.77     76.28 o 
   6   5   6     6440.98     6694.43    213.47 o 
   7   5   6      701.22      770.15     88.74 o 
   8   5   6      550.22      490.97     67.31 o 
   9   5   6      898.10     1132.27    157.49 o 
  10   5   6     9297.78    10010.75    816.81 o 
  11   5   6     2093.99     1910.01    213.31 o 
  12   5   6       83.43       91.30    136.13 o 
  13   5   6     3320.53     3245.38    498.41 o 
  14   5   6      594.39      736.69    347.53 o 
  15   5   6     2275.94     2367.18    523.38 o 
  16   5   6      373.30      504.65    316.32 o 
 -20   6   6     7755.25     9292.88    947.91 o 
 -19   6   6     1367.07     1759.52    545.23 o 
 -18   6   6     1170.26     1460.89    368.34 o 
 -17   6   6     4745.74     5105.83    612.87 o 
 -16   6   6     3669.28     3913.40    569.16 o 
 -15   6   6     2105.48     2080.00    478.64 o 
 -14   6   6        8.70     -372.51    372.51 o 
 -13   6   6    22582.97    23587.55   1395.34 o 
 -12   6   6     1244.81      754.38    278.86 o 
 -11   6   6     2411.35     3260.99    422.45 o 
 -10   6   6      523.06      461.72     98.85 o 
  -9   6   6     1935.87     1741.45     92.97 o 
  -8   6   6     1829.76     1705.52    139.57 o 
  -7   6   6     1843.11     1688.52    105.91 o 
  -6   6   6    18911.53    19654.58    428.76 o 
  -5   6   6      485.13      342.18     60.16 o 
  -4   6   6     5644.06     5487.48    170.21 o 
  -3   6   6      824.12      754.35     87.19 o 
  -2   6   6      217.08      174.45     68.71 o 
  -1   6   6       66.59      -60.56     60.56 o 
   0   6   6    10695.59    11271.05    354.94 o 
   1   6   6     6402.10     6977.79    205.90 o 
   2   6   6       77.91      147.12     62.58 o 
   3   6   6     8358.57     8666.02    251.82 o 
   4   6   6     6039.28     6354.67    305.39 o 
   5   6   6      540.56      633.06     99.81 o 
   6   6   6      206.64      332.04    102.79 o 
   7   6   6     6582.98     6573.15    317.16 o 
   8   6   6       39.28       16.23    147.75 o 
   9   6   6      468.36      572.29    266.37 o 
  11   6   6     6311.26     6378.39    724.20 o 
  12   6   6      199.42      -40.58    303.83 o 
  13   6   6     1892.29     1543.09    430.78 o 
  14   6   6     1383.88     1840.68    435.98 o 
 -17   7   6      624.77      182.40    376.15 o 
 -16   7   6      629.38      467.70    258.98 o 
 -15   7   6      932.54     1277.94    431.30 o 
 -14   7   6       28.76     -203.42    203.42 o 
 -13   7   6       69.85      147.08    201.68 o 
 -12   7   6    15630.43    13244.07    687.10 o 
 -11   7   6      126.71      268.68    208.25 o 
 -10   7   6     4159.05     3797.04    306.62 o 
  -9   7   6     1134.90      998.79    286.14 o 
  -8   7   6     4548.21     4351.91    305.69 o 
  -7   7   6        3.52       38.23    182.07 o 
  -6   7   6        6.90     -156.14    156.14 o 
  -5   7   6    21383.15    22053.16    703.79 o 
  -4   7   6      275.34      366.00    172.23 o 
  -3   7   6     6930.85     7348.35    294.44 o 
  -2   7   6     1346.13     1411.83    175.88 o 
  -1   7   6     5319.98     5644.91    250.16 o 
   0   7   6      261.73      254.97    138.56 o 
   1   7   6       14.92       18.44     76.67 o 
   2   7   6    12125.94    13225.56   1097.87 o 
   3   7   6     3380.99     3258.61    261.56 o 
   4   7   6     2664.44     2836.82    236.08 o 
   5   7   6      783.96     1062.45    191.58 o 
   6   7   6     1568.16     1690.85    290.31 o 
   7   7   6       46.51        3.97    181.32 o 
   8   7   6        9.31     -162.32    228.91 o 
   9   7   6     3826.46     3939.41    480.72 o 
  10   7   6     3292.78     4110.05    617.03 o 
  11   7   6      266.12       19.77    326.72 o 
  12   7   6      248.52      440.14    344.41 o 
 -14   8   6      173.45      378.75    356.90 o 
 -13   8   6      752.67      478.91    265.31 o 
 -12   8   6       24.30      194.33    246.23 o 
 -11   8   6      280.81      471.81    265.85 o 
 -10   8   6       41.17       95.74    189.77 o 
  -9   8   6     2910.01     2496.40    288.73 o 
  -8   8   6     5139.51     4869.42    382.86 o 
  -7   8   6       25.92      163.36    166.73 o 
  -6   8   6     3455.94     2912.31    282.98 o 
  -5   8   6       18.70       94.69    379.79 o 
  -4   8   6       96.70      235.16    269.49 o 
  -3   8   6       88.62      -26.01    271.58 o 
  -2   8   6      908.80     1287.12    309.03 o 
  -1   8   6     5951.18     7027.67    631.60 o 
   0   8   6       41.27       97.81    259.09 o 
   1   8   6     2265.42     2033.18    376.67 o 
   2   8   6       98.33      -44.74    251.81 o 
   3   8   6       47.85     -273.66    273.66 o 
   4   8   6      101.14      178.44    298.11 o 
   5   8   6      153.36      -30.79    156.26 o 
   6   8   6     3539.61     4292.74    362.74 o 
   7   8   6      106.35      -68.67    221.63 o 
   8   8   6      235.75      379.79    302.79 o 
  -4   9   6      341.74      899.01    437.02 o 
  -3   9   6     4902.70     4561.64    568.12 o 
  -2   9   6       57.18      -16.65    298.63 o 
  -1   9   6      467.71      420.37    317.36 o 
   0   9   6       18.84      -17.69    431.82 o 
   1   9   6     3371.09     3242.26    582.69 o 
 -26   1   7      604.24      969.53    281.81 o 
 -25   1   7       93.13      231.39    270.51 o 
 -24   1   7     1089.82     1364.20    283.01 o 
 -23   1   7     1445.67     1845.31    788.19 o 
 -22   1   7       14.54      104.05    269.49 o 
 -21   1   7     3516.39     3443.54    306.94 o 
 -20   1   7      142.69       -9.62    173.25 o 
 -19   1   7     2262.89     2413.50    239.69 o 
 -18   1   7      618.13      558.97    171.97 o 
 -17   1   7     4525.81     4075.56    264.29 o 
 -16   1   7       31.62      -16.58    116.02 o 
 -15   1   7       80.31       68.97     91.04 o 
 -14   1   7    24600.10    25153.20    703.47 o 
 -13   1   7     6043.68     5770.41    198.99 o 
 -12   1   7     7237.96     6908.26    204.23 o 
 -11   1   7     8008.98     8130.68    230.09 o 
 -10   1   7     8959.85     9064.06    231.44 o 
  -9   1   7     5515.73     5323.29    225.43 o 
  -8   1   7     1846.81     1675.44     98.61 o 
  -7   1   7    68815.83    70797.16   1280.67 o 
  -6   1   7     8938.86     9899.23    242.34 o 
  -5   1   7    11308.90    12388.75    276.19 o 
  -4   1   7     3148.87     2828.25    104.29 o 
  -3   1   7     5910.75     6559.23    172.89 o 
  -2   1   7    11273.38    12257.18    263.35 o 
  -1   1   7     8416.89     8890.04    202.18 o 
   0   1   7    49999.72    53672.03   1157.29 o 
   1   1   7     8046.66     9242.28    225.43 o 
   2   1   7    31241.19    35552.64    686.57 o 
   3   1   7       59.12       74.81     67.03 o 
   4   1   7      200.13      209.00     60.96 o 
   5   1   7      942.23      936.56     61.01 o 
   6   1   7    17115.00    18356.06    781.60 o 
   7   1   7     9932.89    10519.95    292.15 o 
   8   1   7       46.05       87.28    118.80 o 
   9   1   7    21866.99    22178.56    604.79 o 
  10   1   7     1077.14      995.97    127.18 o 
  11   1   7     1301.77     1321.94    231.54 o 
  12   1   7       24.05      229.47    151.37 o 
  13   1   7    14114.67    12425.94    559.67 o 
  14   1   7      372.57      523.29    304.35 o 
  15   1   7       11.63       51.89    222.17 o 
  16   1   7    10355.47    10491.49    620.01 o 
  17   1   7     2795.61     2799.26    281.81 o 
  18   1   7       54.55      371.38    229.21 o 
  19   1   7      319.18      667.89    299.76 o 
 -25   2   7       35.00      228.95    259.45 o 
 -24   2   7       51.87     -180.50    180.50 o 
 -23   2   7     3279.63     3638.43    344.64 o 
 -22   2   7     2455.25     2846.22    465.63 o 
 -21   2   7     2375.01     2519.39    373.55 o 
 -20   2   7    14181.66    15512.17    927.62 o 
 -19   2   7      379.37      168.83    241.40 o 
 -18   2   7      347.56       97.48    194.81 o 
 -17   2   7      317.11      214.04    147.00 o 
 -16   2   7     2354.06     2420.08    175.62 o 
 -15   2   7     4562.88     4427.13    288.11 o 
 -14   2   7      153.25      160.80     83.51 o 
 -13   2   7    51772.82    55242.04   1122.45 o 
 -12   2   7     3371.83     3079.44    164.61 o 
 -11   2   7       88.59      601.25    243.85 o 
 -10   2   7     4262.40     4352.45    147.01 o 
  -9   2   7     6962.97     6872.41    194.18 o 
  -8   2   7    16671.26    16996.66    369.93 o 
  -7   2   7    22627.12    23446.58    827.38 o 
  -6   2   7    86356.13    91688.88   2323.83 o 
  -5   2   7    34434.23    36517.01    716.44 o 
  -4   2   7      377.06      600.62     67.19 o 
  -3   2   7    21595.61    23652.30    569.06 o 
  -2   2   7     5104.21     5050.79    144.74 o 
  -1   2   7    30188.01    33446.21    645.96 o 
   0   2   7    30319.09    33044.05    636.94 o 
   1   2   7    54061.24    59682.79   1125.65 o 
   2   2   7    18533.00    20100.64    401.16 o 
   3   2   7     3111.72     3326.43    106.81 o 
   4   2   7    35255.60    38856.29    711.94 o 
   5   2   7     7671.87     8428.80    334.66 o 
   6   2   7    23460.89    26214.08   1082.44 o 
   7   2   7    25713.26    27415.38    555.55 o 
   8   2   7    19651.40    19290.28    561.73 o 
   9   2   7      350.20      388.34    102.45 o 
  10   2   7      736.49      622.65    114.00 o 
  11   2   7     8779.88     8655.99    426.92 o 
  12   2   7     2124.43     2064.75    210.13 o 
  13   2   7     5108.58     4519.37    313.53 o 
  14   2   7     3910.22     3766.07    308.82 o 
  15   2   7     3226.83     2780.35    269.74 o 
  16   2   7     1213.33     1518.88    391.24 o 
  17   2   7      184.00       71.05    376.15 o 
  18   2   7     1115.11      574.05    220.28 o 
  19   2   7     2575.69     2337.03    562.92 o 
 -24   3   7       26.36      130.28    209.35 o 
 -23   3   7     1542.91     1787.75    466.67 o 
 -22   3   7     3972.69     4611.53    379.73 o 
 -21   3   7       68.53      277.82    199.78 o 
 -20   3   7      108.55      125.15    172.46 o 
 -19   3   7     9500.61     9818.97    967.16 o 
 -18   3   7      563.11      654.68    197.51 o 
 -17   3   7      336.16      418.54    108.98 o 
 -16   3   7     1493.30     1326.92    233.42 o 
 -15   3   7     1362.42     1392.39    135.61 o 
 -14   3   7     2784.45     2965.68    170.70 o 
 -13   3   7     2395.64     2463.53    133.04 o 
 -12   3   7    32709.35    33417.58    714.57 o 
 -11   3   7      297.45      223.67     65.50 o 
 -10   3   7    11031.89    10988.32    273.68 o 
  -9   3   7       94.70      171.10     88.91 o 
  -8   3   7      642.70      681.72     70.59 o 
  -7   3   7     9922.20    10056.44    248.38 o 
  -6   3   7     6607.23     6891.85    185.40 o 
  -5   3   7    46908.85    50305.63    942.36 o 
  -4   3   7       51.22        0.38     56.06 o 
  -3   3   7     7108.91     7298.05    256.82 o 
  -2   3   7     5937.24     6497.41    165.25 o 
  -1   3   7     8871.60     9683.29    215.72 o 
   0   3   7    14305.47    15343.96    306.54 o 
   1   3   7     4190.23     4557.58    150.87 o 
   2   3   7    22490.05    24642.88    490.42 o 
   3   3   7     1281.36     1446.95     77.82 o 
   4   3   7     3153.41     3630.15    176.17 o 
   5   3   7    12451.15    13827.38    298.50 o 
   6   3   7     2689.80     2790.32    114.58 o 
   7   3   7    11823.50    13055.18    314.56 o 
   8   3   7     4965.54     5037.77    197.83 o 
   9   3   7     3131.65     3219.97    190.23 o 
  10   3   7     2601.65     2712.83    227.51 o 
  11   3   7        0.65      201.43    127.66 o 
  12   3   7     5848.48     6082.72    356.76 o 
  13   3   7     1635.66     1431.62    209.05 o 
  14   3   7     2179.37     1981.58    337.13 o 
  15   3   7     5042.67     4233.65    334.90 o 
  16   3   7        6.91      160.79    151.06 o 
  17   3   7      992.84     1065.57    199.85 o 
  18   3   7      106.55      -39.04    215.39 o 
 -23   4   7     6680.65     7338.79    742.93 o 
 -22   4   7        5.57     -464.07    464.07 o 
 -21   4   7       43.74      375.62    221.13 o 
 -20   4   7      346.09      335.24    150.83 o 
 -19   4   7     2121.95     2133.49    247.39 o 
 -18   4   7      104.68      119.67    200.82 o 
 -17   4   7     1106.52     1029.01    206.54 o 
 -16   4   7     9001.83     9943.49    377.27 o 
 -15   4   7       12.01       60.86     87.29 o 
 -14   4   7        8.13       22.60     81.00 o 
 -13   4   7     4961.61     4889.22    323.29 o 
 -12   4   7     6093.76     6122.91    239.25 o 
 -11   4   7     2830.20     2713.34    173.97 o 
 -10   4   7     4467.51     4548.99    171.68 o 
  -9   4   7     6230.41     6350.27    227.53 o 
  -8   4   7      783.73      782.47     96.87 o 
  -7   4   7     4169.95     4200.39    136.17 o 
  -6   4   7    18798.44    20077.29    442.70 o 
  -5   4   7      313.42      331.52     59.11 o 
  -4   4   7     7028.07     7013.67    222.21 o 
  -3   4   7     4582.17     4811.38    164.13 o 
  -2   4   7      990.51     1073.54     79.85 o 
  -1   4   7      228.93      263.86     75.08 o 
   0   4   7     4513.95     4583.54    135.15 o 
   1   4   7    21458.22    23571.47    436.26 o 
   2   4   7     1904.76     1908.55     86.92 o 
   3   4   7    22565.22    25125.33    495.52 o 
   4   4   7     6328.49     6687.04    182.49 o 
   5   4   7     5043.54     5262.22    157.17 o 
   6   4   7      258.75      217.18     96.87 o 
   7   4   7     8871.76     9747.80    277.49 o 
   8   4   7     2829.38     3030.85    198.40 o 
   9   4   7     5669.27     6179.93    311.17 o 
  10   4   7     5338.64     5523.63    313.90 o 
  11   4   7    11049.14    10925.73    536.27 o 
  12   4   7     5614.29     5760.97    367.67 o 
  13   4   7     1563.64     1627.36    218.50 o 
  14   4   7     5062.02     4525.02    606.62 o 
  15   4   7     1440.67     1393.99    187.26 o 
  16   4   7     4134.86     3597.08    596.22 o 
  17   4   7      183.66       58.27    350.66 o 
 -22   5   7     6464.83     7017.27    782.47 o 
 -21   5   7     4248.98     4106.93    559.80 o 
 -20   5   7     2242.45     2083.12    388.11 o 
 -19   5   7     5105.57     5148.49    584.77 o 
 -18   5   7      455.21      318.40    318.40 o 
 -17   5   7     2701.67     2990.45    421.41 o 
 -16   5   7     1840.25     2255.85    459.91 o 
 -15   5   7    10156.28    10083.88    774.67 o 
 -14   5   7    10845.29    10461.06    399.83 o 
 -13   5   7     3227.02     3176.26    165.00 o 
 -12   5   7    16368.26    16864.98    543.92 o 
 -11   5   7      164.24       68.47    108.35 o 
 -10   5   7     3109.33     2891.00    260.81 o 
  -9   5   7      430.79      431.77     73.35 o 
  -8   5   7     9114.13     8694.53    262.55 o 
  -7   5   7     9129.27     9747.51    375.47 o 
  -6   5   7     4087.70     4106.25    152.92 o 
  -5   5   7    16119.21    17004.63    409.50 o 
  -4   5   7      177.37      192.37     60.73 o 
  -3   5   7     8534.19     8823.09    229.18 o 
  -2   5   7       10.02      -63.67     63.67 o 
  -1   5   7    10002.48    10630.84    266.33 o 
   0   5   7      770.83      750.50     72.33 o 
   1   5   7      744.43      748.76     75.23 o 
   2   5   7      929.99     1072.93     81.20 o 
   3   5   7      593.00      625.97     70.15 o 
   4   5   7      653.03      705.91     92.36 o 
   5   5   7      409.08      402.57     83.62 o 
   6   5   7     2738.91     3045.82    135.41 o 
   7   5   7        3.68       81.28     66.90 o 
   8   5   7      162.44      393.89    117.59 o 
   9   5   7     1234.50     1191.32    144.02 o 
  10   5   7      838.63      768.90    179.24 o 
  11   5   7      270.70      345.94    277.82 o 
  12   5   7       97.95       20.81    309.03 o 
  13   5   7     4538.40     4487.76    653.45 o 
  14   5   7      270.64     -322.56    322.56 o 
  15   5   7       43.20      -49.94    317.36 o 
 -20   6   7      820.37      668.01    334.01 o 
 -19   6   7     1185.19     1714.78    402.68 o 
 -18   6   7      177.57      400.60    357.94 o 
 -17   6   7        7.39      182.09    343.37 o 
 -15   6   7     1885.50     1860.45    354.82 o 
 -14   6   7      281.60      527.54    280.94 o 
 -13   6   7     1153.21     1453.61    341.29 o 
 -12   6   7      105.80      630.56    286.14 o 
 -11   6   7       43.49      323.60    346.49 o 
 -10   6   7      248.50      325.39     85.17 o 
  -9   6   7     1059.57     1179.76    159.20 o 
  -8   6   7       11.76      128.76     85.29 o 
  -7   6   7      859.82      838.72     91.35 o 
  -6   6   7       72.23       66.54     68.09 o 
  -5   6   7      536.28      528.23     66.76 o 
  -4   6   7       88.60      -86.02     86.02 o 
  -3   6   7     3308.84     3313.64    138.06 o 
  -2   6   7      435.36      414.50     82.48 o 
  -1   6   7     5980.01     5979.31    189.87 o 
   0   6   7     1536.24     1451.42    144.06 o 
   1   6   7      292.58      370.60     83.50 o 
   2   6   7      840.73      984.65    276.23 o 
   3   6   7      233.73      232.58    103.08 o 
   4   6   7     4834.39     4849.91    230.84 o 
   5   6   7      182.35      170.11    118.70 o 
   6   6   7    11851.07    13640.12    497.55 o 
   7   6   7     4818.51     4816.60    247.52 o 
   8   6   7     1359.35     1847.24    208.41 o 
  10   6   7       20.52     -299.67    299.67 o 
  11   6   7     2425.05     1886.46    408.92 o 
  12   6   7      621.80      297.59    337.13 o 
  13   6   7     6620.29     6387.75    737.73 o 
 -17   7   7     1232.74     1652.35    582.69 o 
 -16   7   7        5.41     -237.24    334.01 o 
 -15   7   7     1820.84     1754.32    405.80 o 
 -14   7   7      828.95      412.05    423.49 o 
 -13   7   7     3501.04     3138.21    441.18 o 
 -12   7   7      306.11      -90.39    231.00 o 
 -11   7   7      264.65      624.31    271.58 o 
 -10   7   7      778.14      867.20    280.94 o 
  -9   7   7      427.63      201.95    177.02 o 
  -8   7   7     2815.69     2711.90    391.76 o 
  -7   7   7        1.46      -38.67    176.37 o 
  -6   7   7     1334.82     1078.90    177.90 o 
  -5   7   7       92.23       33.59    134.22 o 
  -4   7   7      587.01      489.00    128.99 o 
  -3   7   7      305.89      211.22     94.09 o 
  -2   7   7      444.90      513.38    112.80 o 
  -1   7   7     2035.15     2024.68    147.98 o 
   0   7   7       83.79      -14.58    102.73 o 
   1   7   7       20.18      -92.16    101.89 o 
   2   7   7      512.90      559.37    145.97 o 
   3   7   7      205.13       15.65    266.89 o 
   4   7   7       19.75     -132.93    165.54 o 
   5   7   7       80.48      150.67    268.45 o 
   6   7   7      614.04      817.06    204.73 o 
   7   7   7        4.89       64.23    176.88 o 
   8   7   7     1169.63     1300.65    335.05 o 
   9   7   7     1448.83     1477.54    448.46 o 
  10   7   7      227.07      543.15    355.86 o 
  11   7   7      452.64      889.64    374.59 o 
 -13   8   7       73.55     -120.70    319.44 o 
 -12   8   7      319.50      -17.69    206.61 o 
 -11   8   7      723.97      527.92    212.39 o 
 -10   8   7     2246.14     1824.11    253.43 o 
  -9   8   7      523.81      343.98    298.63 o 
  -8   8   7       52.47       55.31    211.00 o 
  -7   8   7       58.66       55.02    152.81 o 
  -6   8   7       52.01       16.65    267.41 o 
  -5   8   7     2420.51     2630.43    404.76 o 
  -4   8   7     1441.97     1089.42    400.60 o 
  -3   8   7     2387.19     3479.50    439.10 o 
  -2   8   7      428.05      312.16    294.47 o 
  -1   8   7      304.14      568.12    253.89 o 
   0   8   7      709.86      492.17    316.32 o 
   1   8   7      247.14      -53.07    247.64 o 
   2   8   7     1771.00     1680.02    194.25 o 
   3   8   7      778.88      581.55    195.95 o 
   4   8   7      994.15      749.88    327.24 o 
   5   8   7      230.19       96.51    171.98 o 
   6   8   7      621.43      546.09    205.37 o 
   7   8   7      508.37      691.95    264.29 o 
 -26   0   8      305.90      -96.77    299.67 o 
 -25   0   8      141.60       48.90    286.14 o 
 -24   0   8     2420.17     2342.21    424.53 o 
 -23   0   8    25487.00    28439.50   1945.77 o 
 -22   0   8     3402.83     3788.53    449.50 o 
 -21   0   8      457.45      475.52    274.70 o 
 -20   0   8     4794.50     5117.28    554.60 o 
 -19   0   8        0.76       64.51    245.56 o 
 -18   0   8     2671.83     2907.21    342.33 o 
 -17   0   8    14976.87    14788.91    774.15 o 
 -16   0   8    52543.13    53668.25   1638.00 o 
 -15   0   8    23136.72    23148.02   1231.46 o 
 -14   0   8      255.83      361.14    127.92 o 
 -13   0   8    47134.75    47341.05   1440.66 o 
 -12   0   8      185.01      225.62    168.04 o 
 -11   0   8    28012.23    29028.41   1686.68 o 
 -10   0   8    41211.79    42832.36   1182.59 o 
  -9   0   8    64688.33    65325.67   2470.72 o 
  -8   0   8    56505.71    59063.41   1547.47 o 
  -7   0   8     1203.62     1364.28    132.13 o 
  -6   0   8   133037.03   137452.30   3436.43 o 
  -5   0   8      195.34      506.46    111.82 o 
  -4   0   8    64484.12    70704.53   2182.49 o 
  -3   0   8    58412.32    64436.56   1631.81 o 
  -2   0   8    31403.99    34683.40    919.06 o 
  -1   0   8    35850.79    37200.88   1019.98 o 
   0   0   8      382.73      643.03    112.63 o 
   1   0   8   139433.19   152589.14   5587.59 o 
   2   0   8       13.85      152.78    138.39 o 
   3   0   8    40456.21    43689.53   1265.10 o 
   4   0   8    16599.47    16783.01    574.58 o 
   5   0   8     7488.88     7342.47    667.49 o 
   6   0   8     3371.13     3733.75    477.08 o 
   7   0   8      122.42      141.03    161.80 o 
   8   0   8    26803.65    26751.92    929.74 o 
   9   0   8      244.48      537.95    213.31 o 
  10   0   8     2038.23     2139.31    335.05 o 
  11   0   8       13.50      -60.35    222.67 o 
  12   0   8     1387.52     1336.03    271.58 o 
  13   0   8     1182.03      756.46    338.17 o 
  14   0   8      884.85      157.12    344.41 o 
  15   0   8        0.26      155.04    251.81 o 
  16   0   8        1.42      133.19    257.01 o 
  17   0   8     1966.69     1954.10    346.49 o 
  18   0   8      558.93      521.30    301.75 o 
 -26   1   8      851.35      902.22    245.35 o 
 -25   1   8      128.83      128.61    363.66 o 
 -24   1   8     2100.65     2223.98    267.62 o 
 -23   1   8      137.74     -136.83    202.48 o 
 -22   1   8     4323.92     5273.26    559.80 o 
 -21   1   8      445.98      469.80    268.97 o 
 -20   1   8      610.78      566.95    216.27 o 
 -19   1   8       15.30      -79.65    170.65 o 
 -18   1   8      352.19       18.21    199.54 o 
 -17   1   8    15093.63    14804.34    485.68 o 
 -16   1   8        9.91       53.03    113.85 o 
 -15   1   8     2069.27     2054.70    217.37 o 
 -14   1   8     1991.41     1824.69    129.77 o 
 -13   1   8     6499.94     6286.83    207.45 o 
 -12   1   8     5461.51     5351.41    204.85 o 
 -11   1   8        0.18      -22.81     79.84 o 
 -10   1   8    40830.78    41731.16    865.42 o 
  -9   1   8     3460.45     3544.25    132.81 o 
  -8   1   8      129.00      214.45     70.59 o 
  -7   1   8     9488.64    10297.15    271.47 o 
  -6   1   8    21273.95    23159.25    476.60 o 
  -5   1   8     5540.57     5378.72    158.75 o 
  -4   1   8     6559.94     7828.55    240.60 o 
  -3   1   8    25233.02    26963.15    546.40 o 
  -2   1   8     6123.55     6400.35    181.09 o 
  -1   1   8     1715.17     1871.23    107.87 o 
   0   1   8     4382.38     4648.17    159.36 o 
   1   1   8    18151.93    19768.55    445.74 o 
   2   1   8      857.22      781.03    105.73 o 
   3   1   8     6993.70     7559.21    207.24 o 
   4   1   8     3179.22     3273.16    116.62 o 
   5   1   8    12686.26    13187.48    324.31 o 
   6   1   8      245.87      302.06     33.58 o 
   7   1   8     4739.29     4933.83    283.49 o 
   8   1   8     6252.09     6066.36    267.40 o 
   9   1   8      551.41      687.92    135.29 o 
  10   1   8    10784.30    10572.60    439.58 o 
  11   1   8      104.60      -28.74    303.31 o 
  12   1   8    10131.27    10269.08    801.20 o 
  13   1   8      633.98      524.38    167.68 o 
  14   1   8      499.30      580.73    224.56 o 
  15   1   8       73.23        9.19    172.05 o 
  16   1   8      514.80      297.15    186.81 o 
  17   1   8     5521.58     4878.29    587.89 o 
  18   1   8     1604.99     1814.68    651.37 o 
 -25   2   8       59.44      605.38    426.61 o 
 -24   2   8     6304.01     6782.29    614.95 o 
 -23   2   8       69.04      157.59    187.52 o 
 -22   2   8     3600.19     3422.44    341.73 o 
 -21   2   8     1096.57      912.25    203.11 o 
 -20   2   8     6729.59     6095.15    789.23 o 
 -19   2   8     9693.31    10822.10    472.07 o 
 -18   2   8        4.40      -62.27    146.04 o 
 -17   2   8    15106.25    15201.77    506.30 o 
 -16   2   8      906.69     1009.95    135.96 o 
 -15   2   8     9040.16     9328.07    331.80 o 
 -14   2   8      122.02      298.88    137.04 o 
 -13   2   8    26229.35    26915.79    598.94 o 
 -12   2   8     5727.19     5382.77    197.37 o 
 -11   2   8      123.26       51.53     71.40 o 
 -10   2   8     9543.47     9248.06    320.20 o 
  -9   2   8     2281.46     2128.09    158.81 o 
  -8   2   8     2277.11     2295.95    109.40 o 
  -7   2   8     6099.40     6179.05    175.31 o 
  -6   2   8    42814.21    45858.94    992.97 o 
  -5   2   8      272.32      336.76    126.01 o 
  -4   2   8     1031.72     1172.14     80.86 o 
  -3   2   8     1485.03     1590.15     90.00 o 
  -2   2   8     2613.92     2896.43    117.62 o 
  -1   2   8     4759.25     5608.53    173.67 o 
   0   2   8    10532.44    11177.44    280.65 o 
   1   2   8    30642.96    33236.17    671.54 o 
   2   2   8     2889.19     3028.56    112.21 o 
   3   2   8      172.96      216.03     67.33 o 
   4   2   8     2516.36     2583.62    133.50 o 
   5   2   8       63.87      115.77     54.56 o 
   6   2   8     7417.74     8172.43    367.41 o 
   7   2   8     5117.48     5199.18    170.89 o 
   8   2   8    16447.57    17297.12    531.73 o 
   9   2   8     1513.03     1513.19    144.24 o 
  10   2   8      858.68      882.85    159.14 o 
  11   2   8     1988.08     1531.23    217.83 o 
  12   2   8      487.95      578.66    178.29 o 
  13   2   8     3776.89     3973.22    308.67 o 
  14   2   8      927.99      828.22    190.10 o 
  15   2   8     4361.37     4123.58    562.92 o 
  16   2   8        7.22       70.97    161.29 o 
  17   2   8      151.03       72.35    227.40 o 
  18   2   8      498.38      432.67    236.15 o 
 -24   3   8     2794.69     2852.26    674.78 o 
 -23   3   8      656.63      787.61    210.19 o 
 -22   3   8       13.54     -167.20    380.31 o 
 -21   3   8     3580.54     3226.10    323.51 o 
 -20   3   8     1731.80     1965.52    263.84 o 
 -19   3   8      908.48      978.90    228.44 o 
 -18   3   8     1442.12     1765.91    343.89 o 
 -17   3   8     6625.86     7257.97    319.48 o 
 -16   3   8       35.42      -84.52    156.04 o 
 -15   3   8      680.71      841.04    118.16 o 
 -14   3   8    11239.04    11145.78    363.11 o 
 -13   3   8     2279.66     2396.83    261.07 o 
 -12   3   8     2477.23     2598.50    151.99 o 
 -11   3   8     9506.50     8934.28    260.59 o 
 -10   3   8    13445.63    13640.82    392.47 o 
  -9   3   8      566.80      547.12     98.72 o 
  -8   3   8     1583.49     1638.30     92.79 o 
  -7   3   8     8385.03     8355.31    254.72 o 
  -6   3   8      508.87      611.16     81.33 o 
  -5   3   8       19.34      162.25     63.72 o 
  -4   3   8    19146.78    19890.29    429.73 o 
  -3   3   8     4142.35     4444.66    149.32 o 
  -2   3   8     1726.26     1696.20     92.55 o 
  -1   3   8    12019.42    12634.12    342.97 o 
   0   3   8     7648.13     8400.57    205.78 o 
   1   3   8    16904.33    17804.24    377.01 o 
   2   3   8       56.91       15.93     59.95 o 
   3   3   8    54013.21    60725.00   1060.73 o 
   4   3   8       43.96      136.64     65.02 o 
   5   3   8     9495.77    10727.63    342.14 o 
   6   3   8    22305.69    25813.74   1205.29 o 
   7   3   8      161.99       87.49     68.39 o 
   8   3   8    14482.59    15478.37    486.20 o 
   9   3   8      878.91      608.88    154.97 o 
  10   3   8    24466.20    25873.69    927.08 o 
  11   3   8      114.15       45.09    141.96 o 
  12   3   8    16128.80    16857.13    728.96 o 
  13   3   8     9364.83     8991.22    511.40 o 
  14   3   8      251.76      201.06    208.77 o 
  15   3   8     5000.99     4417.05    642.00 o 
  16   3   8     1473.07     1622.65    242.51 o 
  17   3   8     6932.34     4942.71    891.73 o 
 -23   4   8     1437.48     1034.28    405.80 o 
 -22   4   8      244.11     -316.32    316.32 o 
 -21   4   8      835.00     1418.71    245.39 o 
 -20   4   8      242.30      371.65    236.72 o 
 -19   4   8     7991.81     7948.47    470.38 o 
 -18   4   8       89.21      -18.79    128.48 o 
 -17   4   8      710.73      819.71    182.53 o 
 -16   4   8     5332.88     5032.61    257.94 o 
 -15   4   8     1330.64     1214.51    131.57 o 
 -14   4   8      446.23      417.38    156.69 o 
 -13   4   8        5.64       80.13     73.64 o 
 -12   4   8     8752.77     8777.68    341.36 o 
 -11   4   8      712.51      536.15     88.67 o 
 -10   4   8     1675.02     1437.28    109.03 o 
  -9   4   8    10251.77    10834.38    428.63 o 
  -8   4   8      955.65     1012.15     96.05 o 
  -7   4   8     1134.65     1143.83     91.72 o 
  -6   4   8       45.88      -50.94     69.35 o 
  -5   4   8     5540.25     5564.89    162.47 o 
  -4   4   8     2978.14     3406.58    140.69 o 
  -3   4   8     1891.98     1892.06     93.08 o 
  -2   4   8     5649.20     5706.30    177.40 o 
  -1   4   8      450.76      584.20     75.75 o 
   0   4   8      779.53      708.01     77.73 o 
   1   4   8      179.08      105.70     70.40 o 
   2   4   8     2274.77     2249.34    106.28 o 
   3   4   8     4388.74     4894.65    180.63 o 
   4   4   8     2468.25     2860.32    129.30 o 
   5   4   8      765.46      700.14     95.18 o 
   6   4   8      706.08      824.70     90.12 o 
   7   4   8       12.26      -11.17     83.78 o 
   8   4   8      226.56      221.50    131.98 o 
   9   4   8       79.30      406.93    143.02 o 
  10   4   8     1710.59     1870.66    205.15 o 
  11   4   8     3471.17     3462.08    265.26 o 
  12   4   8       57.56      117.13    149.77 o 
  13   4   8       34.28     -165.75    191.01 o 
  14   4   8        7.22      183.13    145.57 o 
  15   4   8       24.81     -148.78    174.68 o 
 -22   5   8      541.64      607.66    392.28 o 
 -21   5   8       64.15     -210.19    340.25 o 
 -19   5   8      606.47      987.45    520.26 o 
 -18   5   8     2042.25     2408.80    485.92 o 
 -17   5   8       22.59      -21.85    289.26 o 
 -16   5   8      391.18      -43.70    281.98 o 
 -15   5   8     4322.68     4723.99    266.78 o 
 -14   5   8     3472.64     3480.40    231.37 o 
 -13   5   8     3076.88     2846.60    306.63 o 
 -12   5   8      685.04      675.85     92.34 o 
 -11   5   8     9572.35     9638.16    343.66 o 
 -10   5   8     1364.69     1344.86    109.62 o 
  -9   5   8        2.71       10.97     71.25 o 
  -8   5   8     3785.06     3829.47    158.19 o 
  -7   5   8    13503.83    13965.85    353.28 o 
  -6   5   8     7209.85     6920.50    223.92 o 
  -5   5   8     1352.87     1190.33     93.46 o 
  -4   5   8    16413.25    16879.49    818.36 o 
  -3   5   8      942.68      977.85     90.20 o 
  -2   5   8      527.42      418.24     91.12 o 
  -1   5   8      596.73      624.04     86.81 o 
   0   5   8    23345.15    24521.74    542.74 o 
   1   5   8     4058.41     4214.77    144.29 o 
   2   5   8     2666.97     2689.14    153.10 o 
   3   5   8     2826.52     3053.53    133.06 o 
   4   5   8     1197.13     1495.27     95.95 o 
   5   5   8     1014.09     1008.28    108.82 o 
   6   5   8      834.95      918.75    111.12 o 
   7   5   8    10712.63    11695.68    507.13 o 
   8   5   8      858.05     1106.37    117.92 o 
   9   5   8     3838.08     4565.19    340.42 o 
  10   5   8      429.01      665.17    217.99 o 
  11   5   8      859.91     1017.63    336.09 o 
  12   5   8     1796.30     1324.58    394.36 o 
  13   5   8     1815.26     1041.56    380.83 o 
  14   5   8     2901.85     3125.72    554.60 o 
 -20   6   8       44.18     -284.06    354.82 o 
 -19   6   8       41.46      310.07    362.10 o 
 -17   6   8       16.06     -235.16    289.26 o 
 -16   6   8     3249.80     2907.21    433.90 o 
 -15   6   8     3155.61     2955.08    472.40 o 
 -14   6   8      961.17     1443.20    344.41 o 
 -13   6   8       75.59     -134.23    268.45 o 
 -12   6   8     1441.26     1646.10    428.69 o 
 -11   6   8     3154.72     3273.48    386.03 o 
 -10   6   8      202.50      441.90    119.38 o 
  -9   6   8     3210.21     3330.28    215.39 o 
  -8   6   8    11918.45    12662.08    454.90 o 
  -7   6   8     4477.12     4405.97    271.10 o 
  -6   6   8     1490.94     1406.16    114.52 o 
  -5   6   8     6300.24     5824.77    239.76 o 
  -4   6   8     5416.56     5659.79    260.72 o 
  -3   6   8     3533.20     3535.60    184.13 o 
  -2   6   8      594.48      473.48     93.19 o 
  -1   6   8    16357.24    17249.11    551.21 o 
   0   6   8     4408.64     4362.74    209.94 o 
   1   6   8     1758.87     1940.91    255.39 o 
   2   6   8     2783.55     2934.86    179.03 o 
   3   6   8     2710.13     2604.22    163.66 o 
   4   6   8     1103.60     1080.48    132.76 o 
   5   6   8      706.22      781.97    127.33 o 
   6   6   8    13202.05    14773.53    566.24 o 
   7   6   8     3519.18     3649.47    289.15 o 
   8   6   8     3332.13     3441.26    291.67 o 
   9   6   8       44.28     -166.48    293.43 o 
  10   6   8      594.22      909.41    362.10 o 
  11   6   8       35.12      448.46    477.60 o 
  12   6   8     3536.83     3191.28    495.29 o 
 -17   7   8        1.02      318.40    381.87 o 
 -16   7   8     1837.60     2197.58    474.48 o 
 -14   7   8      399.66      797.04    354.82 o 
 -13   7   8       54.80      223.71    291.35 o 
 -12   7   8      173.80      611.83    407.88 o 
 -11   7   8      635.88      353.78    273.66 o 
 -10   7   8       11.06        0.00    252.85 o 
  -9   7   8      884.85      904.16    189.09 o 
  -8   7   8      677.94      436.82    665.93 o 
  -7   7   8     5246.38     4244.90    919.30 o 
  -6   7   8      133.72       92.07    161.22 o 
  -5   7   8      811.03      703.85    115.91 o 
  -4   7   8      410.55      378.79     97.19 o 
  -3   7   8      269.52      272.78    191.50 o 
  -2   7   8        0.21      -38.01     91.08 o 
  -1   7   8        0.92     -107.43    107.43 o 
   0   7   8    16184.01    16566.68    606.68 o 
   1   7   8      530.46      422.16     95.29 o 
   2   7   8     3567.44     3725.86    267.03 o 
   3   7   8      506.55      450.33    291.87 o 
   4   7   8     1115.76     1268.72    176.54 o 
   5   7   8      409.19      161.49    231.24 o 
   6   7   8       51.42     -233.82    322.04 o 
   7   7   8    12725.58    14577.22    781.10 o 
   8   7   8       93.06     -162.32    388.11 o 
   9   7   8     3084.82     3078.90    445.34 o 
 -13   8   8       78.74       43.70    363.14 o 
 -12   8   8      350.88      747.09    456.79 o 
 -11   8   8      152.15      181.06    207.90 o 
 -10   8   8      316.81      156.08    381.87 o 
  -9   8   8     3191.95     3252.78    510.38 o 
  -8   8   8      213.51      426.84    274.98 o 
  -7   8   8        0.23      165.35    177.09 o 
  -6   8   8      152.59       93.22    189.62 o 
  -5   8   8      312.15       18.71    164.51 o 
  -4   8   8     3603.71     3136.13    476.56 o 
  -3   8   8      480.19      548.35    295.51 o 
  -2   8   8      645.31     1313.14    418.29 o 
  -1   8   8       89.04      146.71    258.05 o 
   0   8   8       15.73      225.79    268.45 o 
   1   8   8     1741.37     1447.36    314.24 o 
   2   8   8      135.83     -315.28    367.30 o 
   3   8   8     5196.40     5924.09    410.04 o 
   4   8   8      178.13      130.23    169.48 o 
   5   8   8       10.61      117.07    163.78 o 
 -26   1   9      626.31     1016.42    287.26 o 
 -25   1   9       79.81      184.35    377.19 o 
 -24   1   9        5.54       36.75    224.10 o 
 -23   1   9      431.96      439.29    212.77 o 
 -22   1   9     1045.90     1231.84    261.00 o 
 -21   1   9      292.66      453.98    272.10 o 
 -20   1   9    11507.54    11672.45    538.29 o 
 -19   1   9       84.98      197.30    159.41 o 
 -18   1   9     1791.81     1702.41    237.76 o 
 -17   1   9      169.19      404.27    331.93 o 
 -16   1   9      346.03      383.13    119.50 o 
 -15   1   9     3948.78     3954.06    360.50 o 
 -14   1   9      203.10      234.88     92.01 o 
 -13   1   9    19925.67    19285.08    605.25 o 
 -12   1   9       66.69       98.47     84.86 o 
 -11   1   9     4075.50     4119.05    163.29 o 
 -10   1   9     1345.12     1166.02    101.64 o 
  -9   1   9       92.62       99.64     84.53 o 
  -8   1   9      624.03      578.36     94.62 o 
  -7   1   9      344.44      308.87     88.76 o 
  -6   1   9     7357.69     7102.71    220.03 o 
  -5   1   9      522.94      574.02     81.83 o 
  -4   1   9      747.44      890.92     90.65 o 
  -3   1   9      619.35      674.97     89.57 o 
  -2   1   9     4577.16     4962.59    165.40 o 
  -1   1   9     2867.42     2997.45    141.35 o 
   0   1   9      898.79      799.26    122.25 o 
   1   1   9      566.50      764.64    102.32 o 
   2   1   9     1553.05     1491.92    113.05 o 
   3   1   9     4670.55     4787.00    177.39 o 
   4   1   9      118.25      188.59     66.05 o 
   5   1   9    13332.03    13844.75    363.83 o 
   6   1   9    10243.31    11210.52    549.91 o 
   7   1   9       49.41      144.87    161.08 o 
   8   1   9     2516.11     2304.57    565.00 o 
   9   1   9     2376.79     2733.44    261.69 o 
  10   1   9     5177.36     5680.31    438.06 o 
  11   1   9      282.03      245.73    160.24 o 
  12   1   9    10355.02     9656.41    501.05 o 
  13   1   9     6388.58     6140.79    431.75 o 
  14   1   9      408.75      379.21    188.15 o 
  15   1   9     1428.88     1388.11    246.85 o 
  16   1   9      336.13      305.77    205.66 o 
  17   1   9     1553.29     1404.95    248.37 o 
 -25   2   9       65.89      837.71    242.21 o 
 -24   2   9      741.73      305.29    201.52 o 
 -23   2   9     1484.95     1620.07    320.94 o 
 -22   2   9      762.02      621.13    430.78 o 
 -21   2   9      334.70      476.90    296.03 o 
 -20   2   9       35.84       73.79    174.65 o 
 -19   2   9     5241.64     5665.32    334.30 o 
 -18   2   9      940.13      884.91    203.43 o 
 -17   2   9     3225.99     3326.73    224.94 o 
 -16   2   9     1922.21     1930.08    174.19 o 
 -15   2   9      857.51      968.82    184.94 o 
 -14   2   9     1139.59     1120.96    197.50 o 
 -13   2   9     2403.48     2385.34    224.03 o 
 -12   2   9     4335.13     4378.24    321.25 o 
 -11   2   9     3316.12     2710.48    136.58 o 
 -10   2   9     1558.62     1536.72    120.58 o 
  -9   2   9    12845.31    13087.71    325.78 o 
  -8   2   9     7068.11     6847.02    203.17 o 
  -7   2   9     1669.21     1627.70    104.94 o 
  -6   2   9     3985.15     3870.22    139.89 o 
  -5   2   9     3907.88     4307.74    153.23 o 
  -4   2   9     8537.53     9005.12    245.74 o 
  -3   2   9      785.74      896.87     90.44 o 
  -2   2   9     2997.58     3291.85    145.77 o 
  -1   2   9    41727.14    45442.79    925.34 o 
   0   2   9     1638.84     2099.28    118.03 o 
   1   2   9     1816.83     1686.30    121.48 o 
   2   2   9     1187.95     1129.52     88.28 o 
   3   2   9     1305.92     1452.26    102.06 o 
   4   2   9      222.36      188.87     67.32 o 
   5   2   9      880.69     1219.07     90.07 o 
   6   2   9    34681.21    38652.66   2024.51 o 
   7   2   9     3458.88     3196.24    153.06 o 
   8   2   9     1191.33     1015.03    184.74 o 
   9   2   9     4009.31     3792.39    259.02 o 
  10   2   9     3276.67     2794.28    268.52 o 
  11   2   9      908.60      987.96    201.34 o 
  12   2   9     8962.18     8318.29    489.52 o 
  13   2   9    14287.27    14138.36    703.16 o 
  14   2   9     2642.67     2609.21    266.35 o 
  15   2   9      137.11       77.93    225.47 o 
  16   2   9     5467.39     5550.00    461.38 o 
  17   2   9      797.01      403.09    213.83 o 
 -24   3   9     3661.35     3823.09    373.63 o 
 -23   3   9      114.03      111.61    202.84 o 
 -22   3   9     2860.44     3068.69    324.75 o 
 -21   3   9     3406.08     3382.59    328.88 o 
 -20   3   9     4732.47     4975.06    348.19 o 
 -19   3   9      519.20      614.74    168.26 o 
 -18   3   9     1148.97     1415.31    293.43 o 
 -17   3   9    19731.39    19728.78    845.66 o 
 -16   3   9       10.41       58.66    176.37 o 
 -15   3   9     4007.92     4075.90    210.38 o 
 -14   3   9     3501.73     3745.92    179.59 o 
 -13   3   9     1411.52     1524.39    147.64 o 
 -12   3   9      749.50      586.14     98.05 o 
 -11   3   9     4085.02     4080.56    165.67 o 
 -10   3   9    31411.77    33356.49   1123.55 o 
  -9   3   9       39.59       69.54     77.80 o 
  -8   3   9     1944.80     1699.71    108.40 o 
  -7   3   9     1571.91     1637.85    112.04 o 
  -6   3   9      193.47      186.05     92.57 o 
  -5   3   9      457.30      690.36     90.41 o 
  -4   3   9     3928.30     3831.35    152.86 o 
  -3   3   9    31563.28    34654.54    715.92 o 
  -2   3   9      110.09      169.03     86.22 o 
  -1   3   9       67.65       37.49     77.64 o 
   0   3   9    11777.38    12511.88    279.30 o 
   1   3   9     2313.94     2360.56    113.17 o 
   2   3   9     8077.36     8793.72    396.19 o 
   3   3   9     3114.54     3323.03    194.23 o 
   4   3   9     4347.52     4547.97    150.65 o 
   5   3   9     1008.08     1192.60    117.39 o 
   6   3   9      761.06      771.16     76.70 o 
   7   3   9    15724.28    16056.99    505.32 o 
   8   3   9     3062.78     3041.89    223.19 o 
   9   3   9     7507.29     8071.34    400.62 o 
  10   3   9      113.03      302.96    265.85 o 
  11   3   9      123.00     -186.25    299.67 o 
  12   3   9     1016.70     1147.94    618.59 o 
  13   3   9        4.36      165.77    207.50 o 
  14   3   9     6824.69     6736.95    561.88 o 
  15   3   9     1159.37     1075.92    225.02 o 
  16   3   9     1974.00     1949.61    458.35 o 
 -22   4   9     2289.84     3948.77    593.10 o 
 -21   4   9     1059.19     1688.76    502.57 o 
 -20   4   9     2263.24     2286.08    262.15 o 
 -19   4   9       97.21      204.34    162.26 o 
 -18   4   9     2210.16     2330.30    253.51 o 
 -17   4   9       12.19      -42.72    166.22 o 
 -16   4   9     8625.05     8845.12    539.51 o 
 -15   4   9       81.31      162.75    267.93 o 
 -14   4   9     1329.41     1528.43    120.57 o 
 -13   4   9       78.52      -30.15    199.64 o 
 -12   4   9       23.56      -96.53     96.53 o 
 -11   4   9    18553.16    18591.43    550.69 o 
 -10   4   9     3090.15     2911.57    243.98 o 
  -9   4   9     2048.15     1872.38    110.76 o 
  -8   4   9      375.91      237.30     71.79 o 
  -7   4   9     5657.59     5907.71    195.59 o 
  -6   4   9      573.09      523.45     81.27 o 
  -5   4   9       19.04      115.67     68.94 o 
  -4   4   9    47943.20    52012.20    952.53 o 
  -3   4   9     3696.60     3562.43    138.93 o 
  -2   4   9     1003.21     1102.03     93.16 o 
  -1   4   9      390.48      427.73     82.52 o 
   0   4   9    18981.00    19944.64    454.83 o 
   1   4   9      127.64      -40.85     78.14 o 
   2   4   9      184.46      149.90     78.36 o 
   3   4   9    18675.63    21078.09    636.83 o 
   4   4   9     3618.49     3754.77    151.55 o 
   5   4   9      175.45      275.75     84.51 o 
   6   4   9     5631.43     6324.98    265.45 o 
   7   4   9     7017.68     7613.42    290.59 o 
   8   4   9      236.35      140.91     81.72 o 
   9   4   9       27.09     -114.13    318.92 o 
  10   4   9     3281.96     3453.35    267.36 o 
  11   4   9      713.92      997.66    188.71 o 
  12   4   9      877.07     1109.34    360.02 o 
  13   4   9     6474.26     6139.12    428.50 o 
  14   4   9     1772.00     1438.49    741.89 o 
  15   4   9     3312.16     3550.25    577.49 o 
 -21   5   9      331.00      310.07    350.66 o 
 -20   5   9      124.13       71.80    366.26 o 
 -19   5   9      269.24       31.22    341.29 o 
 -18   5   9      284.28        0.00    314.24 o 
 -17   5   9    14560.95    15433.00   1094.63 o 
 -16   5   9      832.53      566.04    310.07 o 
 -15   5   9      134.57      402.51    158.02 o 
 -14   5   9     1147.15     1033.67    170.33 o 
 -13   5   9       26.28       61.80    204.98 o 
 -12   5   9        5.36       73.02     81.69 o 
 -11   5   9     2102.36     1861.92    186.54 o 
 -10   5   9    43161.25    44653.57   1221.32 o 
  -9   5   9     4823.98     4780.28    331.37 o 
  -8   5   9     1255.80     1467.28    123.46 o 
  -7   5   9     7495.34     7589.40    307.99 o 
  -6   5   9     1306.51     1216.69    101.34 o 
  -5   5   9      594.36      538.80     98.82 o 
  -4   5   9     7273.54     7235.18    236.88 o 
  -3   5   9    30391.14    32117.06    696.86 o 
  -2   5   9     9383.58    10113.85    302.80 o 
  -1   5   9     3258.84     3360.09    190.25 o 
   0   5   9    16251.47    17658.84    831.37 o 
   1   5   9     1808.19     1989.63    220.20 o 
   2   5   9     1778.57     1636.45    133.09 o 
   3   5   9     4482.54     5116.37    236.19 o 
   4   5   9    20481.00    23335.93   1163.03 o 
   5   5   9     6547.24     6936.57    336.38 o 
   6   5   9      297.26      457.83    125.81 o 
   7   5   9    13104.69    15625.19    863.22 o 
   8   5   9     1467.51     1594.05    147.52 o 
   9   5   9     3486.97     3746.47    312.16 o 
  10   5   9     1529.93     1508.92    232.07 o 
  11   5   9     4913.12     4813.45    688.82 o 
  12   5   9      444.12      633.68    525.46 o 
  13   5   9       71.26      480.72    353.78 o 
 -19   6   9      189.14      753.34    361.06 o 
 -18   6   9      127.79      283.02    345.45 o 
 -17   6   9     1588.56     2167.40    456.79 o 
 -16   6   9      394.87      956.24    365.22 o 
 -15   6   9      841.84      543.15    433.90 o 
 -14   6   9      442.98      196.66    295.51 o 
 -13   6   9     1078.26      440.14    297.59 o 
 -12   6   9      109.37     -198.74    265.33 o 
 -11   6   9      347.11      265.74    104.42 o 
 -10   6   9     5890.82     6413.40    427.65 o 
  -9   6   9       13.81      -58.62    108.21 o 
  -8   6   9     1170.67     1220.37    267.93 o 
  -7   6   9     2617.13     2550.77    201.93 o 
  -6   6   9      375.53      391.05    139.61 o 
  -5   6   9       40.83      104.01    132.14 o 
  -4   6   9      790.19      939.68    131.88 o 
  -3   6   9     5407.69     5385.67    323.23 o 
  -2   6   9      105.10       69.20    110.07 o 
  -1   6   9     2117.08     2511.23    169.01 o 
   0   6   9     1493.38     1823.71    163.55 o 
   1   6   9       42.57      316.79    105.00 o 
   2   6   9       23.56      111.14    120.90 o 
   3   6   9      493.33      340.54    132.61 o 
   4   6   9     2441.22     2508.59    174.05 o 
   5   6   9      158.35      -47.07    127.74 o 
   6   6   9      708.69      439.54    300.71 o 
   7   6   9       20.45       83.96    169.59 o 
   8   6   9        3.34       75.51    134.29 o 
   9   6   9      644.30      199.78    323.60 o 
  10   6   9        1.47     1096.71    505.69 o 
  11   6   9       62.49      580.61    362.10 o 
 -16   7   9     1612.68     2037.34    429.73 o 
 -15   7   9      654.22      695.07    347.53 o 
 -14   7   9     2421.16     2513.90    428.69 o 
 -13   7   9     4462.53     4920.62    699.23 o 
 -12   7   9     1594.97     1049.88    323.60 o 
 -11   7   9      859.27      674.26    292.39 o 
 -10   7   9       54.50      169.60    225.79 o 
  -9   7   9     4971.28     5850.84    579.57 o 
  -8   7   9     2894.93     2860.93    254.37 o 
  -7   7   9     3001.42     2633.01    270.56 o 
  -6   7   9     4245.45     4263.47    333.92 o 
  -5   7   9     2631.70     2365.17    274.45 o 
  -4   7   9       27.77       -9.96    135.53 o 
  -3   7   9      467.28      332.90    114.09 o 
  -2   7   9     3568.87     3562.82    205.30 o 
  -1   7   9     6523.15     6974.55    325.96 o 
   0   7   9     1498.25     1529.35    189.77 o 
   1   7   9      359.06      122.84    147.18 o 
   2   7   9     1751.59     2134.84    232.06 o 
   3   7   9     1489.14     1737.00    223.19 o 
   4   7   9      846.00      734.56    275.74 o 
   5   7   9      710.45     1034.65    194.97 o 
   6   7   9     5331.23     5837.15    417.02 o 
   7   7   9        0.45      238.63    261.69 o 
   8   7   9       23.58      -96.77    289.26 o 
 -11   8   9     2272.75     1799.06    458.87 o 
 -10   8   9      259.31      100.65    192.37 o 
  -9   8   9     1045.93      882.09    251.81 o 
  -8   8   9      119.19      240.36    294.47 o 
  -7   8   9      407.20       96.61    196.76 o 
  -6   8   9      259.22       19.75    273.14 o 
  -5   8   9     4027.34     4477.36    542.11 o 
  -4   8   9     2788.30     3238.10    426.61 o 
  -3   8   9      925.21      547.31    306.95 o 
  -2   8   9     1007.06     1350.60    327.76 o 
  -1   8   9        5.01      126.94    263.25 o 
   0   8   9      127.52     -136.31    257.01 o 
   1   8   9      308.59      292.39    292.39 o 
   2   8   9     4236.51     4763.50    476.56 o 
   3   8   9      958.55      995.97    210.98 o 
 -25   0  10       37.30      380.83    342.33 o 
 -24   0  10        4.35     -227.87    277.82 o 
 -23   0  10     6853.73     6817.49    703.39 o 
 -22   0  10        9.21     -120.70    292.39 o 
 -21   0  10     3752.38     4199.54    486.96 o 
 -20   0  10     1496.15     1519.16    334.01 o 
 -19   0  10     1193.30     1384.93    283.02 o 
 -18   0  10     6530.61     6318.04    545.23 o 
 -17   0  10      247.73      340.25    240.36 o 
 -16   0  10    14330.33    15517.28    782.47 o 
 -15   0  10        9.87       79.08    196.66 o 
 -14   0  10     5430.19     5150.18    272.44 o 
 -13   0  10      665.32      519.74    144.21 o 
 -12   0  10     9707.63     9268.21    370.85 o 
 -11   0  10    62169.44    66059.63   1847.39 o 
 -10   0  10      539.18      458.50    135.52 o 
  -9   0  10     6380.26     6329.82    291.49 o 
  -8   0  10     1461.30     1594.39    330.37 o 
  -7   0  10     1764.79     1900.24    167.22 o 
  -6   0  10      125.18       60.12    132.04 o 
  -5   0  10    20542.91    21603.06    707.04 o 
  -4   0  10   134163.86   139581.89   3646.20 o 
  -3   0  10    10140.03    10225.26    378.04 o 
  -2   0  10     3283.00     3451.72    201.87 o 
  -1   0  10     8269.97     7668.41    370.95 o 
   0   0  10     4849.13     5106.29    260.42 o 
   1   0  10     1565.68     1621.58    166.94 o 
   2   0  10    34077.76    34559.69   1078.31 o 
   3   0  10    95034.31    97869.76   2606.05 o 
   4   0  10    13641.59    13155.99    521.03 o 
   5   0  10      968.70      600.38    310.07 o 
   6   0  10    25792.36    27688.00   2321.92 o 
   7   0  10     7257.35     7367.92    517.14 o 
   8   0  10     5284.68     5173.47    409.96 o 
   9   0  10    30517.07    31102.18   1602.40 o 
  10   0  10    31741.73    30964.84   1675.24 o 
  11   0  10     7085.61     7172.31    609.74 o 
  12   0  10      848.52     1122.72    288.22 o 
  13   0  10    23037.89    22893.52   1505.63 o 
  14   0  10     5022.85     4168.32    517.14 o 
  15   0  10     6002.12     5356.60    611.83 o 
  16   0  10    10299.42    10533.19    920.86 o 
 -25   1  10     5482.42     6575.67    529.69 o 
 -24   1  10      450.36      545.95    647.20 o 
 -23   1  10     8275.89     8673.38    601.70 o 
 -22   1  10       58.09       28.86    195.67 o 
 -21   1  10     4616.64     5729.62    387.23 o 
 -20   1  10      303.39      600.59    419.85 o 
 -19   1  10      390.13      500.15    183.95 o 
 -18   1  10     7674.15     7469.41    851.67 o 
 -17   1  10     7240.59     7296.01    393.46 o 
 -16   1  10    12591.14    12280.66    527.76 o 
 -15   1  10     1062.57      881.99    166.78 o 
 -14   1  10     6307.03     5686.07    245.69 o 
 -13   1  10      285.97      201.21    119.23 o 
 -12   1  10     5098.48     4833.83    183.05 o 
 -11   1  10     1997.93     2032.09    186.08 o 
 -10   1  10    12402.07    12863.84    339.76 o 
  -9   1  10     2475.75     2440.79    136.94 o 
  -8   1  10      782.10      768.61     97.09 o 
  -7   1  10      103.32      102.26     77.12 o 
  -6   1  10      366.63      314.84     75.09 o 
  -5   1  10    25157.60    25347.43    592.37 o 
  -4   1  10     1930.69     1950.23    116.31 o 
  -3   1  10     5996.83     5994.23    193.88 o 
  -2   1  10     1038.64     1225.29    111.29 o 
  -1   1  10     6464.03     6591.42    293.31 o 
   0   1  10     6777.94     6515.38    213.09 o 
   1   1  10      122.64      372.93     90.59 o 
   2   1  10    43672.68    45473.53    969.80 o 
   3   1  10     4588.94     4272.40    185.08 o 
   4   1  10      141.87       90.03     64.13 o 
   5   1  10      524.65      689.16    160.55 o 
   6   1  10     7555.37     8733.68    468.43 o 
   7   1  10     6073.63     6384.11    472.92 o 
   8   1  10      430.60      547.94    524.94 o 
   9   1  10    21020.12    21812.87    849.39 o 
  10   1  10     5974.73     6561.71    473.96 o 
  11   1  10      193.68      100.27    160.51 o 
  12   1  10     1139.23     1338.76    204.96 o 
  13   1  10     7036.05     7082.34    460.26 o 
  14   1  10     1909.22     2050.76    287.39 o 
  15   1  10       30.23      321.19    217.50 o 
  16   1  10     3036.16     2890.55    391.24 o 
 -25   2  10       55.11      213.56    277.78 o 
 -24   2  10       40.59      253.16    224.20 o 
 -23   2  10     1199.52      938.66    502.05 o 
 -22   2  10      581.75      498.12    213.16 o 
 -21   2  10    11969.89    15290.61   1262.67 o 
 -20   2  10      223.45      213.25    175.00 o 
 -19   2  10      453.05      467.73    171.08 o 
 -18   2  10      212.14      116.12    393.84 o 
 -17   2  10     1736.90     2044.21    209.70 o 
 -16   2  10     3997.24     3653.65    248.29 o 
 -15   2  10      126.09      -30.92    197.99 o 
 -14   2  10    52041.01    51257.39   1679.81 o 
 -13   2  10        8.22      194.75    110.07 o 
 -12   2  10     7523.69     7718.41    301.38 o 
 -11   2  10      392.33      437.74     91.38 o 
 -10   2  10    16298.14    16969.70    434.89 o 
  -9   2  10    11892.67    11979.07    325.48 o 
  -8   2  10     4793.67     4771.53    181.20 o 
  -7   2  10    66868.11    70257.22   1384.26 o 
  -6   2  10      475.94      520.62     92.09 o 
  -5   2  10    15069.25    15569.87    404.04 o 
  -4   2  10     1510.38     1590.41    111.98 o 
  -3   2  10    34625.34    36426.90    780.00 o 
  -2   2  10     4462.62     4769.99    176.92 o 
  -1   2  10    12875.62    13248.42    342.28 o 
   0   2  10    34288.26    35923.26    791.15 o 
   1   2  10      910.83     1287.24    136.84 o 
   2   2  10     7513.95     7867.68    215.66 o 
   3   2  10     4515.07     4658.06    182.86 o 
   4   2  10    15254.04    15166.47    391.65 o 
   5   2  10      125.50       24.70     74.94 o 
   6   2  10     8100.96     9394.60    494.71 o 
   7   2  10      835.86      770.37     73.50 o 
   8   2  10      850.17      699.81    169.08 o 
   9   2  10      628.50      835.84    207.82 o 
  10   2  10     2589.43     2738.54    367.30 o 
  11   2  10      958.98     1004.23    696.63 o 
  12   2  10     4404.62     4331.85    365.90 o 
  13   2  10     1697.86     1873.68    264.93 o 
  14   2  10      968.42      624.17    334.01 o 
  15   2  10       10.18       61.45    226.04 o 
 -24   3  10        1.55       66.59    381.87 o 
 -23   3  10       71.35       46.21    257.01 o 
 -22   3  10      260.40      154.41    284.06 o 
 -21   3  10       44.96      172.64    224.71 o 
 -20   3  10     2920.67     3261.26    334.53 o 
 -19   3  10     1868.42     1692.27    512.98 o 
 -18   3  10       40.85      103.18    158.35 o 
 -17   3  10      580.69      430.48    160.90 o 
 -16   3  10     1678.96     1819.17    219.71 o 
 -15   3  10     1614.54     1672.42    277.30 o 
 -14   3  10      129.31      135.26     96.25 o 
 -13   3  10     6953.59     7014.44    285.79 o 
 -12   3  10     3355.33     2888.27    167.68 o 
 -11   3  10       11.02      -48.61    112.43 o 
 -10   3  10      763.12      807.85    101.16 o 
  -9   3  10        2.02     -124.37    124.37 o 
  -8   3  10      224.05      114.27     94.77 o 
  -7   3  10      709.02      836.67    100.97 o 
  -6   3  10    13620.62    13669.32    348.07 o 
  -5   3  10     5417.72     5341.01    182.97 o 
  -4   3  10      138.54      297.32     90.49 o 
  -3   3  10     1370.80     1483.32    111.22 o 
  -2   3  10      196.36      116.93     85.10 o 
  -1   3  10     6059.18     6004.29    179.90 o 
   0   3  10     4005.12     3929.36    145.80 o 
   1   3  10    13368.66    14477.30    422.03 o 
   2   3  10     6704.38     6933.94    227.51 o 
   3   3  10      337.55      277.52     96.72 o 
   4   3  10      458.31      372.03     97.80 o 
   5   3  10     2889.72     3191.07    176.24 o 
   6   3  10     1077.03     1248.16    129.91 o 
   7   3  10      878.02      913.95     96.34 o 
   8   3  10     6692.26     7262.39    778.83 o 
   9   3  10     1976.75     1938.70    313.20 o 
  10   3  10     3469.16     3773.76    373.03 o 
  11   3  10     1443.48     1122.12    401.64 o 
  12   3  10      981.50      697.53    197.86 o 
  13   3  10       18.80      192.64    173.33 o 
  14   3  10      928.11     1308.80    266.40 o 
  15   3  10     8221.03     5679.16    572.29 o 
 -22   4  10        4.28      648.24    363.14 o 
 -21   4  10     4421.83     5226.53    629.51 o 
 -20   4  10      896.14     1084.58    311.64 o 
 -19   4  10     3471.36     4285.90    521.30 o 
 -18   4  10     2344.55     2488.39    236.75 o 
 -17   4  10      153.56      -25.01    137.36 o 
 -16   4  10     1825.75     2163.23    447.94 o 
 -15   4  10      254.01      262.30    140.29 o 
 -14   4  10    11236.66    11838.56    930.62 o 
 -13   4  10     2185.59     2137.02    152.97 o 
 -12   4  10     2290.59     2228.71    153.14 o 
 -11   4  10     6870.77     6918.79    346.14 o 
 -10   4  10     3645.08     3202.66    170.41 o 
  -9   4  10     2418.11     2467.33    226.31 o 
  -8   4  10     1236.33     1198.06    160.98 o 
  -7   4  10    23306.88    23367.06    750.48 o 
  -6   4  10     1304.11     1370.47    107.94 o 
  -5   4  10      493.43      604.93    105.84 o 
  -4   4  10     7980.19     7847.69    304.70 o 
  -3   4  10     3341.62     3373.09    219.05 o 
  -2   4  10     1452.91     1407.85    128.03 o 
  -1   4  10      467.70      672.13     90.34 o 
   0   4  10    10897.60    10671.51    321.16 o 
   1   4  10      188.14      133.20    102.08 o 
   2   4  10       37.96       59.93     73.41 o 
   3   4  10     9251.56     9394.32    286.06 o 
   4   4  10     5585.53     6579.69    380.11 o 
   5   4  10        2.04       65.57     95.34 o 
   6   4  10      331.39      207.51    139.69 o 
   7   4  10     3098.68     3534.98    180.63 o 
   8   4  10       20.23      139.21    103.76 o 
   9   4  10     2164.95     2850.83    270.01 o 
  10   4  10     3012.82     2599.73    256.06 o 
  11   4  10      972.66      980.37    223.19 o 
  12   4  10       16.70      389.61    206.19 o 
  13   4  10       88.56      -46.51    338.17 o 
 -21   5  10       37.95      737.73    537.95 o 
 -20   5  10     5098.46     5533.49    648.24 o 
 -19   5  10     2846.03     2684.54    492.17 o 
 -18   5  10      125.18      414.13    372.51 o 
 -17   5  10      574.01      365.22    323.60 o 
 -16   5  10     4244.25     4256.77    483.84 o 
 -15   5  10       25.88      313.47    263.25 o 
 -14   5  10      606.36      380.51    132.96 o 
 -13   5  10     5568.61     6025.93    333.88 o 
 -12   5  10     5621.73     5404.78    332.73 o 
 -11   5  10       11.87      -67.15    116.73 o 
 -10   5  10      726.10      794.69    107.22 o 
  -9   5  10     1594.75     1508.58    178.45 o 
  -8   5  10      357.66      436.60    146.32 o 
  -7   5  10       19.06      -61.56     98.31 o 
  -6   5  10      137.56       49.33    101.67 o 
  -5   5  10     1127.06     1206.67    161.54 o 
  -4   5  10     1119.09     1147.36    122.65 o 
  -3   5  10     4965.17     4953.12    243.88 o 
  -2   5  10       79.52       67.21    120.29 o 
  -1   5  10     5640.96     5971.82    301.14 o 
   0   5  10      483.31      361.69    114.72 o 
   1   5  10     4251.90     4512.50    228.83 o 
   2   5  10      273.50      350.75    103.59 o 
   3   5  10     2338.68     2579.65    197.14 o 
   4   5  10     8306.82     9771.27    532.88 o 
   5   5  10     1468.54     1660.56    140.67 o 
   6   5  10     4948.92     5223.07    379.73 o 
   7   5  10      311.46      414.74    119.38 o 
   8   5  10     8998.75     9562.61    943.23 o 
   9   5  10      697.05      493.04    161.50 o 
  10   5  10     2105.88     2764.66    556.68 o 
  11   5  10     1602.17     1743.91    438.06 o 
  12   5  10     2093.40     1781.37    455.75 o 
 -19   6  10     1034.82      369.38    411.01 o 
 -18   6  10     1662.43      759.58    416.21 o 
 -17   6  10       16.27        0.00    325.68 o 
 -16   6  10        4.18     -340.25    340.25 o 
 -15   6  10     2969.56     2845.82    460.95 o 
 -14   6  10     3452.56     3000.86    463.03 o 
 -13   6  10      745.53      939.59    313.20 o 
 -12   6  10     1125.20      908.37    302.79 o 
 -11   6  10     2313.66     2549.73    223.92 o 
 -10   6  10       51.22       -4.21    236.20 o 
  -9   6  10       74.21      195.72    244.52 o 
  -8   6  10     4163.16     4262.70    262.83 o 
  -7   6  10     5625.92     5542.60    322.57 o 
  -6   6  10        2.40       17.92    112.66 o 
  -5   6  10      195.44      213.53    124.86 o 
  -4   6  10     4887.91     4901.02    309.02 o 
  -3   6  10      294.56      280.75    127.32 o 
  -2   6  10        4.07      -38.45    101.75 o 
  -1   6  10     1658.13     1849.71    160.33 o 
   0   6  10     1915.12     1784.62    173.42 o 
   1   6  10       10.70       -2.32     99.47 o 
   2   6  10       21.38     -108.85    108.85 o 
   3   6  10     3392.65     3165.19    207.12 o 
   4   6  10      355.54      455.56    210.47 o 
   5   6  10      469.27      591.99    131.99 o 
   6   6  10      268.17       74.32    149.63 o 
   7   6  10       36.83      -15.69    215.39 o 
   8   6  10       45.95      119.66    331.93 o 
   9   6  10      527.19     1102.95    343.37 o 
  10   6  10     1730.39     2163.24    473.44 o 
 -16   7  10      572.37      446.38    521.30 o 
 -15   7  10      259.37      -74.92    344.41 o 
 -14   7  10      451.36      249.72    325.68 o 
 -13   7  10     3215.37     3069.53    503.61 o 
 -12   7  10        5.97      197.70    318.40 o 
 -11   7  10      930.59     1642.98    474.48 o 
 -10   7  10     3626.20     4065.31    488.00 o 
  -9   7  10      151.42      220.59    265.33 o 
  -8   7  10      410.21      386.03    253.89 o 
  -7   7  10      779.46     1236.51    419.33 o 
  -6   7  10     3380.84     3356.03    671.14 o 
  -5   7  10       28.73     -110.18    110.18 o 
  -4   7  10      320.20      414.94    119.33 o 
  -3   7  10     6054.85     6013.99    324.51 o 
  -2   7  10        1.22       47.82    133.43 o 
  -1   7  10      375.72      368.84    116.91 o 
   0   7  10     1090.05     1103.91    158.40 o 
   1   7  10      972.08      750.77    208.10 o 
   2   7  10      116.25      -26.66    148.57 o 
   3   7  10      175.72       82.48    167.73 o 
   4   7  10     1934.34     2047.70    529.62 o 
   5   7  10      477.88      579.06    173.54 o 
   6   7  10      111.83       92.26    179.49 o 
 -10   8  10     1539.75      644.08    311.12 o 
  -9   8  10      102.30      345.45    267.41 o 
  -8   8  10     3752.23     2693.42    469.79 o 
  -7   8  10      144.11        9.97    200.38 o 
  -6   8  10     4054.35     3462.85    569.16 o 
  -5   8  10      602.70      419.33    276.78 o 
  -4   8  10     5861.69     6108.89    612.87 o 
  -3   8  10     1663.44     1955.14    399.56 o 
  -2   8  10      230.92      190.42    255.97 o 
  -1   8  10     1920.47     1955.14    384.99 o 
   0   8  10      124.79      287.18    277.82 o 
 -25   1  11      157.82      353.97    245.66 o 
 -24   1  11      777.84      921.53    244.61 o 
 -23   1  11     1983.18     2438.17    308.83 o 
 -22   1  11     1772.52     1010.65    318.40 o 
 -21   1  11     1697.98     2045.57    281.32 o 
 -20   1  11     2530.87     2747.82    367.82 o 
 -19   1  11     1011.03     1066.57    296.03 o 
 -18   1  11       40.35     -176.82    458.87 o 
 -17   1  11      981.03     1213.02    216.41 o 
 -16   1  11    10740.52    11244.57    745.01 o 
 -15   1  11    10125.18    10443.63    470.80 o 
 -14   1  11     1671.52     1922.19    189.94 o 
 -13   1  11     4760.81     4746.08    226.65 o 
 -12   1  11     1907.44     1671.96    181.70 o 
 -11   1  11     1928.76     1814.22    159.51 o 
 -10   1  11     1706.60     1877.03    251.99 o 
  -9   1  11    10534.30     9988.95    295.76 o 
  -8   1  11    28236.78    28978.94    668.96 o 
  -7   1  11      490.01      509.13     92.38 o 
  -6   1  11      683.39      607.90    103.35 o 
  -5   1  11      137.43      127.30     90.87 o 
  -4   1  11     4233.44     4115.61    172.67 o 
  -3   1  11     6806.12     6676.49    213.74 o 
  -2   1  11     4595.39     4491.07    193.59 o 
  -1   1  11    44541.57    46649.49   1061.37 o 
   0   1  11     1921.50     1909.34    146.33 o 
   1   1  11      303.73      265.35    175.35 o 
   2   1  11       82.92      287.89    168.88 o 
   3   1  11     6334.84     6550.68    307.53 o 
   4   1  11     6980.07     7043.97    278.99 o 
   5   1  11      599.08      722.47    188.52 o 
   6   1  11    16185.54    17871.41   1036.89 o 
   7   1  11     1201.54     1361.44    316.84 o 
   8   1  11      329.49      548.35    185.39 o 
   9   1  11      126.41      -29.77    205.58 o 
  10   1  11     3034.12     2950.13    254.57 o 
  11   1  11      761.46     1020.52    213.00 o 
  12   1  11      132.11      -48.35    227.10 o 
  13   1  11     1792.88     1635.45    288.74 o 
  14   1  11      583.87      483.23    222.84 o 
  15   1  11      379.87      477.27    221.76 o 
 -24   2  11       13.19      456.15    337.13 o 
 -23   2  11      930.84     1110.60    254.96 o 
 -22   2  11      332.62      474.93    220.77 o 
 -21   2  11     6120.36     6073.15    571.77 o 
 -20   2  11      115.38      268.20    171.06 o 
 -19   2  11     1871.91     1779.56    490.61 o 
 -18   2  11        2.58       40.19    151.10 o 
 -17   2  11     3973.48     4609.31    612.35 o 
 -16   2  11       42.42      -30.56    352.22 o 
 -15   2  11     2918.73     2977.39    277.82 o 
 -14   2  11    31442.81    32408.71   1188.41 o 
 -13   2  11       56.63     -102.86    105.98 o 
 -12   2  11       24.87      -28.96    124.90 o 
 -11   2  11      311.91      388.35    104.49 o 
 -10   2  11    10527.55    10662.02    663.61 o 
  -9   2  11      777.29      678.88    154.64 o 
  -8   2  11     2328.76     2130.29    300.76 o 
  -7   2  11    41485.20    42196.75    929.64 o 
  -6   2  11     1283.68     1226.81    106.11 o 
  -5   2  11      474.69      350.56     91.94 o 
  -4   2  11     1876.20     1676.15    135.33 o 
  -3   2  11    14898.40    15922.46    599.24 o 
  -2   2  11       68.90       28.93    100.77 o 
  -1   2  11    17211.86    17393.06    443.80 o 
   0   2  11    24399.58    25403.11    670.48 o 
   1   2  11      575.52      640.12    122.64 o 
   2   2  11       40.16      -49.84    103.18 o 
   3   2  11     3900.77     4178.98    209.38 o 
   4   2  11     3659.54     3444.32    199.71 o 
   5   2  11     1166.42     1156.87    119.91 o 
   6   2  11     9579.85    10664.16    708.73 o 
   7   2  11     5536.90     5520.01    219.86 o 
   8   2  11       10.90     -141.11    196.77 o 
   9   2  11      223.02      133.42    184.00 o 
  10   2  11     6453.15     6199.78    392.75 o 
  11   2  11        3.02     -145.76    346.49 o 
  12   2  11      381.51      401.29    210.33 o 
  13   2  11     6399.04     6789.33    493.07 o 
  14   2  11        2.67       71.68    190.32 o 
 -23   3  11       86.38      412.52    679.98 o 
 -22   3  11     4750.34     5589.67    453.90 o 
 -21   3  11      298.06      673.54    197.18 o 
 -20   3  11      584.35      621.25    354.82 o 
 -19   3  11        3.89     -142.16    224.23 o 
 -18   3  11       31.69      263.59    157.44 o 
 -17   3  11     2525.03     2732.41    480.72 o 
 -16   3  11     1570.01     1565.67    295.51 o 
 -15   3  11    16757.64    17394.00   1041.56 o 
 -14   3  11     1125.98     1404.80    189.81 o 
 -13   3  11      287.20      254.01    101.92 o 
 -12   3  11     2763.62     2451.33    231.52 o 
 -11   3  11      382.05      353.95    106.65 o 
 -10   3  11     8189.96     7817.81    297.73 o 
  -9   3  11    11345.02    10772.85    369.00 o 
  -8   3  11    29437.90    30120.88    779.42 o 
  -7   3  11      721.75      755.38    130.47 o 
  -6   3  11      129.80      155.25     88.41 o 
  -5   3  11    14001.29    14709.48    403.07 o 
  -4   3  11      648.63      728.44    102.82 o 
  -3   3  11     6303.51     6332.25    236.34 o 
  -2   3  11    11964.52    11935.06    442.75 o 
  -1   3  11    13521.24    13820.71    433.31 o 
   0   3  11     2954.16     2988.95    154.04 o 
   1   3  11     1415.34     1308.58    116.58 o 
   2   3  11    19858.76    20223.41    538.95 o 
   3   3  11        1.10       90.91     99.29 o 
   4   3  11     2919.44     3233.46    172.41 o 
   5   3  11     4703.89     5046.91    349.03 o 
   6   3  11     1317.73     1337.51    109.36 o 
   7   3  11      248.36      339.23     88.84 o 
   8   3  11     1098.81     1122.75    188.74 o 
   9   3  11    14427.53    14909.07    721.03 o 
  10   3  11       79.19      -38.80    216.30 o 
  11   3  11       55.68      270.19    184.00 o 
  12   3  11        7.49      -78.91    227.84 o 
  13   3  11       73.69      175.88    231.00 o 
 -22   4  11      318.29      428.69    370.43 o 
 -21   4  11      985.37     1194.52    384.99 o 
 -20   4  11      189.15      103.04    288.74 o 
 -19   4  11     1656.56     1216.21    489.04 o 
 -18   4  11        1.37     -158.12    227.87 o 
 -17   4  11    12866.51    13715.10    579.15 o 
 -16   4  11      830.74      800.12    272.62 o 
 -15   4  11     1922.24     2398.78    223.25 o 
 -14   4  11      498.34      620.09    185.21 o 
 -13   4  11       66.37      223.30    241.92 o 
 -12   4  11     3266.74     3420.80    468.23 o 
 -11   4  11     3392.32     3684.09    297.07 o 
 -10   4  11    15229.57    15260.06    514.84 o 
  -9   4  11     1191.80     1296.41    177.03 o 
  -8   4  11     8154.61     7675.90    476.29 o 
  -7   4  11      788.93      829.68    152.96 o 
  -6   4  11       85.67       22.31    112.78 o 
  -5   4  11      885.59     1186.45    211.59 o 
  -4   4  11    10526.04    10727.30    317.89 o 
  -3   4  11     7286.04     7549.00    278.05 o 
  -2   4  11        2.41       52.71     87.99 o 
  -1   4  11      350.69      379.22    277.30 o 
   0   4  11        8.87       36.64    112.26 o 
   1   4  11     3096.58     2945.64    184.74 o 
   2   4  11      280.67      371.42    130.22 o 
   3   4  11     6824.90     7784.94    314.88 o 
   4   4  11      286.72       83.42    165.50 o 
   5   4  11     1287.15     1139.24    136.88 o 
   6   4  11       18.48      -27.34     87.75 o 
   7   4  11      156.06      276.46    102.71 o 
   8   4  11    12151.56    11977.52   1121.68 o 
   9   4  11     1644.65     1495.78    323.60 o 
  10   4  11      487.13      669.86    305.39 o 
  11   4  11       54.42      198.76    163.61 o 
  12   4  11     3115.07     2638.73   1328.22 o 
 -20   5  11      656.20     1553.50    421.41 o 
 -19   5  11       84.03      587.89    364.18 o 
 -18   5  11     1222.16     1000.98    377.71 o 
 -17   5  11     1669.61     1510.84    411.01 o 
 -16   5  11      201.01      247.64    310.07 o 
 -15   5  11     1189.93     1210.04    175.16 o 
 -14   5  11       65.29      230.64    177.41 o 
 -13   5  11        8.74       15.15    124.22 o 
 -12   5  11      195.29      199.07    130.84 o 
 -11   5  11     1540.43     1914.88    224.25 o 
 -10   5  11      588.06      954.16    431.30 o 
  -9   5  11      152.68      143.17    167.08 o 
  -8   5  11     1686.44     1506.04    163.76 o 
  -7   5  11     2502.56     2366.09    191.91 o 
  -6   5  11      270.21        2.78    166.48 o 
  -5   5  11     7688.20     8618.14    363.30 o 
  -4   5  11       84.53      118.20    220.59 o 
  -3   5  11       71.42      -79.11    117.90 o 
  -2   5  11      367.56      557.60    185.21 o 
  -1   5  11      748.62      761.66    215.39 o 
   0   5  11     3432.27     3398.94    207.15 o 
   1   5  11     1863.75     1877.64    164.08 o 
   2   5  11    17020.74    18311.86    721.96 o 
   3   5  11       66.51      163.43    232.98 o 
   4   5  11     2045.94     2168.59    177.38 o 
   5   5  11     1903.28     1781.84    164.02 o 
   6   5  11       43.36        9.76    100.58 o 
   7   5  11     2403.26     2289.43    689.34 o 
   8   5  11     2511.18     2576.60    537.95 o 
   9   5  11     9045.61     8272.16   1358.40 o 
  10   5  11     1330.88     2602.34    448.46 o 
 -18   6  11     1074.25     1009.30    534.83 o 
 -17   6  11     5617.51     7427.23    853.23 o 
 -16   6  11     1015.14     1067.57    366.26 o 
 -15   6  11        7.25      -73.88    315.28 o 
 -14   6  11     1166.55     1340.19    390.20 o 
 -13   6  11     1944.18     1670.03    391.24 o 
 -12   6  11      449.55      380.83    296.55 o 
 -11   6  11     1646.03     1709.57    358.98 o 
 -10   6  11     4504.59     4470.53    404.76 o 
  -9   6  11      923.09      759.29    176.01 o 
  -8   6  11     1328.55     1166.08    159.96 o 
  -7   6  11     1286.53     1460.17    191.11 o 
  -6   6  11      797.44      905.61    152.75 o 
  -5   6  11      515.14      370.17    439.62 o 
  -4   6  11     2261.32     2621.97    227.10 o 
  -3   6  11      995.31      963.77    181.63 o 
  -2   6  11        7.53     -123.05    123.05 o 
  -1   6  11     2091.83     1901.87    176.78 o 
   0   6  11      673.71      559.76    145.12 o 
   1   6  11      811.86      694.37    154.20 o 
   2   6  11      967.36     1200.70    153.48 o 
   3   6  11      307.93      291.71    139.88 o 
   4   6  11      724.18      759.10    188.73 o 
   5   6  11      624.59      737.88    187.04 o 
   6   6  11     1482.70     1708.53    378.75 o 
   7   6  11        0.61      187.29    328.80 o 
   8   6  11      279.46      161.28    331.93 o 
 -14   7  11     1643.18     1923.92    534.83 o 
 -13   7  11      163.75     -107.17    311.12 o 
 -12   7  11       40.18      129.02    279.90 o 
 -11   7  11      111.68       54.11    301.75 o 
 -10   7  11       49.44     -140.47    269.49 o 
  -9   7  11      106.83       21.85    409.96 o 
  -8   7  11     2740.67     2558.64    484.88 o 
  -7   7  11     1632.57     1393.14    601.42 o 
  -6   7  11      516.53      293.30    209.66 o 
  -5   7  11        2.65       40.42    165.18 o 
  -4   7  11     1557.29     1159.26    150.87 o 
  -3   7  11       75.75      -18.40    113.88 o 
  -2   7  11     1486.39     1696.60    184.29 o 
  -1   7  11     5837.00     5661.53    323.35 o 
   0   7  11     1148.67     1165.25    193.22 o 
   1   7  11      420.31      420.06    414.13 o 
   2   7  11       25.54       61.34    184.79 o 
   3   7  11     4874.58     4711.53    634.72 o 
   4   7  11      606.48      629.51    389.15 o 
 -25   0  12       15.90      266.37    343.37 o 
 -24   0  12     5249.71     4844.66    596.22 o 
 -23   0  12      563.90     1031.16    375.63 o 
 -22   0  12       46.46     -289.26    289.26 o 
 -21   0  12     2245.95     2062.31    347.53 o 
 -20   0  12     2050.06     1941.61    326.72 o 
 -19   0  12     3120.70     2966.52    382.91 o 
 -18   0  12     5333.28     5197.40    496.33 o 
 -17   0  12    20268.09    20077.88   1259.03 o 
 -16   0  12     7605.52     8015.13    577.49 o 
 -15   0  12     1868.05     1716.86    300.71 o 
 -14   0  12      226.94      382.91    206.02 o 
 -13   0  12    15370.93    15321.66    791.84 o 
 -12   0  12      167.38      691.95    317.36 o 
 -11   0  12    12222.62    12516.42    688.82 o 
 -10   0  12    20241.09    20133.02    966.64 o 
  -9   0  12    21266.47    22075.67   1083.18 o 
  -8   0  12     2563.17     2151.80    254.93 o 
  -7   0  12     2517.03     1976.99    321.52 o 
  -6   0  12     8454.67     7760.70    643.04 o 
  -5   0  12       16.17     -122.78    189.37 o 
  -4   0  12    16004.90    16804.40    810.57 o 
  -3   0  12    12645.75    13329.06    684.66 o 
  -2   0  12    28157.28    28439.50   1290.24 o 
  -1   0  12      288.27      263.25    207.06 o 
   0   0  12     3784.42     3380.65    366.26 o 
   1   0  12      512.77      797.04    234.12 o 
   2   0  12        2.07      -37.46    206.02 o 
   3   0  12     1141.58     1256.95    271.58 o 
   4   0  12      339.74      384.99    234.12 o 
   5   0  12    11236.70    11355.21    471.01 o 
   6   0  12     1728.72     1822.99    310.07 o 
   7   0  12     5596.55     4642.80    442.22 o 
   8   0  12    15236.66    14701.51   1053.01 o 
   9   0  12       24.99     -365.22    365.22 o 
  10   0  12      539.98       37.46    298.63 o 
  11   0  12       10.51      351.70    305.91 o 
  12   0  12      235.31      789.75    413.09 o 
  13   0  12     3159.23     3461.81    499.45 o 
  14   0  12     2933.71     3147.57    511.94 o 
 -25   1  12     6382.07     6293.80    519.80 o 
 -24   1  12       73.77     -137.36    232.44 o 
 -23   1  12       90.87      260.36    393.32 o 
 -22   1  12      221.25      407.79    231.48 o 
 -21   1  12      208.31      -35.34    182.95 o 
 -20   1  12     8687.41     9389.61   1205.96 o 
 -19   1  12     3128.82     3154.50    277.63 o 
 -18   1  12    19721.37    19201.22    870.60 o 
 -17   1  12      763.66      529.93    195.10 o 
 -16   1  12     1105.24     1110.91    207.85 o 
 -15   1  12      737.32      504.70    168.00 o 
 -14   1  12      233.04      327.13    197.70 o 
 -13   1  12    16373.04    16879.01    669.57 o 
 -12   1  12     2654.84     2754.98    379.79 o 
 -11   1  12    37526.54    37855.31   1163.22 o 
 -10   1  12       81.02      179.36    145.44 o 
  -9   1  12     4828.25     4721.95    271.58 o 
  -8   1  12     3823.61     3651.35    204.63 o 
  -7   1  12      686.93      687.36    136.52 o 
  -6   1  12    18426.33    17893.87    515.14 o 
  -5   1  12       14.61       44.63    136.80 o 
  -4   1  12    26425.99    28243.77    871.20 o 
  -3   1  12        0.64       -8.08    146.19 o 
  -2   1  12     6652.46     6623.12    365.22 o 
  -1   1  12     8684.47     8717.02    370.36 o 
   0   1  12      673.63      613.03    173.51 o 
   1   1  12     4724.65     4780.74    290.52 o 
   2   1  12     1777.69     1697.08    428.69 o 
   3   1  12     5327.90     5848.98    309.92 o 
   4   1  12       75.10       73.70    127.82 o 
   5   1  12      461.10      447.53    210.70 o 
   6   1  12     1111.88     1170.47    116.47 o 
   7   1  12     2253.19     2298.04    248.57 o 
   8   1  12       88.06      -99.90    202.46 o 
   9   1  12     1012.97      805.01    536.91 o 
  10   1  12       18.85     -102.59    183.92 o 
  11   1  12      150.47      103.77    205.50 o 
  12   1  12      262.83      336.74    377.71 o 
  13   1  12      388.16      608.64    217.96 o 
 -24   2  12        7.74     -172.80    302.79 o 
 -23   2  12      760.26     1029.37    246.51 o 
 -22   2  12       25.23       12.08    252.07 o 
 -21   2  12     1849.70     2169.89    272.20 o 
 -20   2  12       34.97     -186.11    186.11 o 
 -19   2  12        1.15     -100.20    197.75 o 
 -18   2  12      388.05      384.10    161.25 o 
 -17   2  12      279.75      173.77    338.17 o 
 -16   2  12     2290.53     2046.75    281.46 o 
 -15   2  12      228.87      168.40    156.50 o 
 -14   2  12     2740.68     3153.92    237.09 o 
 -13   2  12      160.46      205.38    146.86 o 
 -12   2  12        7.74      293.30    146.86 o 
 -11   2  12     3907.51     3903.06    247.15 o 
 -10   2  12     1225.61     1200.11    276.26 o 
  -9   2  12    14352.16    14609.44    531.55 o 
  -8   2  12     1052.79      869.70    128.72 o 
  -7   2  12      913.23      996.19    141.96 o 
  -6   2  12       31.71      154.50    174.81 o 
  -5   2  12      953.14     1061.79    255.97 o 
  -4   2  12     4980.73     5047.05    279.61 o 
  -3   2  12     2650.86     2764.53    206.26 o 
  -2   2  12    33032.73    34906.80   1081.13 o 
  -1   2  12        2.48       44.82    142.71 o 
   0   2  12     2046.79     2146.01    209.16 o 
   1   2  12       24.52       57.31    361.58 o 
   2   2  12     5345.10     6099.45    251.50 o 
   3   2  12     6055.35     6212.72    350.90 o 
   4   2  12      512.17      399.36    112.54 o 
   5   2  12    32847.80    36080.99   2238.52 o 
   6   2  12       10.53       61.53     71.86 o 
   7   2  12     3149.67     3645.54    359.50 o 
   8   2  12      113.26      102.40    165.95 o 
   9   2  12    10386.86     9329.87    553.59 o 
  10   2  12     2939.72     2780.12    592.58 o 
  11   2  12       61.52      158.19    188.97 o 
  12   2  12    11061.24    11714.83    735.69 o 
  13   2  12      208.34      229.15    268.92 o 
 -23   3  12      414.20      339.46    233.98 o 
 -22   3  12     2295.27     1942.57    307.47 o 
 -21   3  12       53.44      -58.32    389.67 o 
 -20   3  12     8253.49     8546.77    579.60 o 
 -19   3  12     1841.33     1623.49    375.11 o 
 -18   3  12     1292.44     1491.08    618.59 o 
 -17   3  12     2268.31     2555.44    241.25 o 
 -16   3  12     1940.62     1914.03    200.77 o 
 -15   3  12      153.60     -126.94    161.01 o 
 -14   3  12       14.56      -69.88    156.99 o 
 -13   3  12     6261.53     6179.55    372.54 o 
 -12   3  12     2033.29     2303.51    243.22 o 
 -11   3  12        1.50      146.36    382.91 o 
 -10   3  12     1373.38     1179.26    179.81 o 
  -9   3  12     2211.73     2089.66    159.63 o 
  -8   3  12     9765.50     9489.05    409.58 o 
  -7   3  12       32.62      -32.45    126.42 o 
  -6   3  12      180.58      227.56    131.07 o 
  -5   3  12      393.38      334.56    422.45 o 
  -4   3  12     3458.89     3526.17    226.10 o 
  -3   3  12      624.03      712.91    147.87 o 
  -2   3  12       59.32      245.01    137.04 o 
  -1   3  12    10977.94    11591.19    440.67 o 
   0   3  12     1163.22     1235.72    136.74 o 
   1   3  12      210.29      278.38    110.09 o 
   2   3  12      217.03      208.88    145.50 o 
   3   3  12     6127.95     6846.79    763.22 o 
   4   3  12     1618.71     1745.23    125.99 o 
   5   3  12       68.03      166.76    117.79 o 
   6   3  12    16831.48    17247.02    578.16 o 
   7   3  12      413.91      485.49    180.87 o 
   8   3  12      113.03      486.96    330.89 o 
   9   3  12      371.17      331.93    188.31 o 
  10   3  12     1311.06      911.09    223.19 o 
  11   3  12      262.48      201.01    196.75 o 
  12   3  12      332.93      267.07    204.41 o 
 -21   4  12      545.63      566.04    506.73 o 
 -20   4  12      397.14       72.96    184.47 o 
 -19   4  12      166.09      -78.47    171.06 o 
 -18   4  12     2946.70     2655.86    630.03 o 
 -17   4  12      826.89      997.40    213.76 o 
 -16   4  12     1125.77     1540.90    418.29 o 
 -15   4  12      834.15      847.31    172.19 o 
 -14   4  12     2858.94     3464.57    473.96 o 
 -13   4  12        7.78       -3.70    139.56 o 
 -12   4  12       87.20      -60.92    179.49 o 
 -11   4  12     8190.68     7775.33    396.32 o 
 -10   4  12      482.97      303.27    186.77 o 
  -9   4  12     2680.70     2783.16    213.75 o 
  -8   4  12      408.52      286.44    175.33 o 
  -7   4  12    10164.99    10262.26    462.19 o 
  -6   4  12      767.57      890.03    167.24 o 
  -5   4  12      507.78      606.73    157.86 o 
  -4   4  12     7941.65     7334.53    515.58 o 
  -3   4  12      220.38      341.55    151.90 o 
  -2   4  12     6315.66     6399.91    334.40 o 
  -1   4  12      557.58      563.24    156.20 o 
   0   4  12     6088.64     6621.36    373.87 o 
   1   4  12     1263.11     1013.45    178.32 o 
   2   4  12      701.41      809.23    229.43 o 
   3   4  12     5527.20     6566.61    284.17 o 
   4   4  12      367.79      428.65    127.92 o 
   5   4  12     3819.15     3871.24    230.91 o 
   6   4  12      176.66      356.48    237.24 o 
   7   4  12     2457.39     2489.17    302.22 o 
   8   4  12      317.92       51.33    321.00 o 
   9   4  12      201.61      153.13    289.26 o 
  10   4  12      938.22      871.30    272.62 o 
 -20   5  12      816.25      613.91    405.80 o 
 -19   5  12     1066.61     1228.85    429.73 o 
 -18   5  12        1.96     -200.82    351.70 o 
 -17   5  12       44.74      -60.35    323.60 o 
 -16   5  12        9.01       81.16    334.01 o 
 -15   5  12     4842.49     4737.73    384.18 o 
 -14   5  12     2320.41     2652.29    374.59 o 
 -13   5  12      523.22      745.19    444.82 o 
 -12   5  12     2365.29     2448.16    241.95 o 
 -11   5  12     1229.90     1173.58    212.44 o 
 -10   5  12       46.74       -4.61    132.83 o 
  -9   5  12      143.98      -65.20    161.80 o 
  -8   5  12    12085.31    11937.59    577.08 o 
  -7   5  12     3670.37     3956.06    375.63 o 
  -6   5  12      356.83      372.61    138.59 o 
  -5   5  12     2260.09     2269.62    226.59 o 
  -4   5  12     5005.39     5127.91    493.73 o 
  -3   5  12       67.05      121.06    165.47 o 
  -2   5  12      105.22      187.46    151.30 o 
  -1   5  12     8297.17     8404.71    468.65 o 
   0   5  12     7408.45     7437.42    318.97 o 
   1   5  12      113.62       70.66    120.02 o 
   2   5  12      249.37      211.25    177.08 o 
   3   5  12     3306.47     3594.48    247.89 o 
   4   5  12      621.99      558.99    133.95 o 
   5   5  12      810.67      782.98    147.24 o 
   6   5  12     4034.79     4064.38    348.48 o 
   7   5  12     3113.88     2547.94    327.76 o 
   8   5  12      445.57      231.00    351.70 o 
   9   5  12      435.69     -186.25    380.83 o 
 -17   6  12      181.42       10.41    368.34 o 
 -16   6  12      544.48      915.66    401.64 o 
 -15   6  12      188.56     -433.90    433.90 o 
 -14   6  12     5310.14     5193.24    601.42 o 
 -13   6  12     3580.03     3497.19    570.21 o 
 -12   6  12      132.63     -413.09    413.09 o 
 -11   6  12     3269.05     3122.60    536.91 o 
 -10   6  12     3362.40     3395.58    303.98 o 
  -9   6  12     1532.39     2135.15    440.14 o 
  -8   6  12      428.71      609.44    189.40 o 
  -7   6  12     8037.60     8318.96    648.24 o 
  -6   6  12     3699.04     3621.95    787.67 o 
  -5   6  12      140.75      -32.95    240.88 o 
  -4   6  12     1407.17     1612.63    466.67 o 
  -3   6  12     8357.10     8254.08    635.24 o 
  -2   6  12     4264.29     4299.02    243.95 o 
  -1   6  12      161.06      208.26    128.58 o 
   0   6  12     5708.52     6024.65    367.40 o 
   1   6  12     3029.17     2846.38    280.44 o 
   2   6  12       46.06      108.96    121.43 o 
   3   6  12      159.25     -175.93    175.93 o 
   4   6  12     6165.08     6195.44    392.54 o 
   5   6  12     4861.11     4897.73    559.80 o 
   6   6  12       67.73     -257.01    307.99 o 
 -13   7  12       32.27     -295.51    484.88 o 
 -12   7  12      175.45      147.75    316.32 o 
 -11   7  12      207.87      126.94    305.91 o 
 -10   7  12        7.12      178.97    263.25 o 
  -9   7  12        3.97      -63.47    241.40 o 
  -8   7  12     6256.26     7310.69    706.51 o 
  -7   7  12       12.19      427.65    365.22 o 
  -6   7  12      243.59      341.52    578.53 o 
  -5   7  12      349.56      271.97    172.93 o 
  -4   7  12      124.88      320.51    137.15 o 
  -3   7  12      138.28       24.28    129.30 o 
  -2   7  12      993.66      859.27    157.51 o 
  -1   7  12     3192.00     3186.61    621.71 o 
   0   7  12      368.31      121.55    233.08 o 
   1   7  12       17.78      142.14    198.82 o 
   2   7  12     1290.84     1212.77    262.81 o 
 -24   1  13      348.26      258.43    311.12 o 
 -23   1  13       48.45       81.38    274.00 o 
 -22   1  13       25.58       19.64    414.65 o 
 -21   1  13      433.49      578.62    392.28 o 
 -20   1  13     3003.84     2972.94    304.17 o 
 -19   1  13       51.97       84.58    223.71 o 
 -18   1  13      118.31      -89.14    200.34 o 
 -17   1  13     1044.22      986.65    185.77 o 
 -16   1  13       64.96     -170.00    201.34 o 
 -15   1  13      360.75      632.86    210.50 o 
 -14   1  13     3397.99     3110.81    504.13 o 
 -13   1  13      379.37      185.29    159.08 o 
 -12   1  13      902.24      657.34    159.48 o 
 -11   1  13     1890.43     2167.37    463.55 o 
 -10   1  13     2043.36     1886.75    211.11 o 
  -9   1  13      462.72      438.03    182.43 o 
  -8   1  13     4702.09     4530.87    290.96 o 
  -7   1  13     7058.94     7122.72    356.40 o 
  -6   1  13      112.66      -41.77    147.40 o 
  -5   1  13     1569.23     1430.95    347.53 o 
  -4   1  13    20941.40    20863.11    732.79 o 
  -3   1  13     1029.56      996.74    238.80 o 
  -2   1  13      794.09      576.82    169.48 o 
  -1   1  13     4961.80     5559.29    724.20 o 
   0   1  13     4515.19     4141.63    277.32 o 
   1   1  13       66.69      -35.31    147.01 o 
   2   1  13       60.02     -156.62    156.62 o 
   3   1  13    15910.18    16223.56    681.39 o 
   4   1  13     4289.20     4556.37    324.64 o 
   5   1  13      161.57      170.26    206.98 o 
   6   1  13     2937.11     3048.90    327.76 o 
   7   1  13     2403.88     2226.21    363.14 o 
   8   1  13      305.69      -77.90    224.14 o 
   9   1  13     1197.42     1343.36    358.46 o 
  10   1  13     6810.97     6389.15    481.08 o 
  11   1  13     4955.01     4485.61    425.24 o 
  12   1  13      542.12      229.64    412.05 o 
 -23   2  13      719.52      667.99    254.81 o 
 -22   2  13      816.60      767.90    299.67 o 
 -21   2  13     3437.13     4196.47    602.46 o 
 -20   2  13      906.78      462.11    504.13 o 
 -19   2  13       58.10        3.64    200.82 o 
 -18   2  13     5757.45     5814.84    416.70 o 
 -17   2  13     2754.96     2493.04    256.15 o 
 -16   2  13      545.95      404.59    378.23 o 
 -15   2  13     1168.43     1060.73    239.84 o 
 -14   2  13     8342.09     8266.51   1277.24 o 
 -13   2  13     1315.88     1210.81    180.86 o 
 -12   2  13      703.24      722.83    166.91 o 
 -11   2  13     3608.09     3005.77    312.68 o 
 -10   2  13      181.47      229.42    177.48 o 
  -9   2  13     1277.80     1180.57    195.61 o 
  -8   2  13     1383.12     1596.99    186.53 o 
  -7   2  13     7494.18     7503.00    352.13 o 
  -6   2  13      545.98      560.80    199.00 o 
  -5   2  13       10.13      283.55    196.14 o 
  -4   2  13      582.29      658.71    176.86 o 
  -3   2  13      825.32     1070.55    246.08 o 
  -2   2  13    16048.35    15678.68    565.98 o 
  -1   2  13       18.81      132.56    143.53 o 
   0   2  13      617.42      818.91    186.33 o 
   1   2  13      579.46      422.41    120.94 o 
   2   2  13     3142.17     3051.39    190.64 o 
   3   2  13      281.06       28.70    159.81 o 
   4   2  13     1718.80     1766.11    228.38 o 
   5   2  13    18030.34    19099.12    823.72 o 
   6   2  13     2029.81     2247.74    258.77 o 
   7   2  13        5.77      179.59    228.44 o 
   8   2  13      145.72     -143.82    199.70 o 
   9   2  13     5369.65     5287.14    402.65 o 
  10   2  13      510.33      416.19    213.62 o 
  11   2  13     2133.00     2045.99    282.82 o 
 -22   3  13       95.26      292.48    558.24 o 
 -21   3  13      291.39      197.30    286.14 o 
 -20   3  13      323.94      177.73    180.36 o 
 -19   3  13      181.46      370.91    434.42 o 
 -18   3  13     2268.85     2562.91    451.07 o 
 -17   3  13     1426.70     1236.03    228.30 o 
 -16   3  13     2052.35     2260.50    260.03 o 
 -15   3  13     1219.19      857.01    306.43 o 
 -14   3  13        0.18      206.40    152.07 o 
 -13   3  13       81.14      467.44    286.66 o 
 -12   3  13      149.67      252.10    207.06 o 
 -11   3  13     1806.42     1972.03    199.56 o 
 -10   3  13     6060.75     6351.41    352.25 o 
  -9   3  13     1728.51     1498.73    197.08 o 
  -8   3  13     1547.06     1471.27    187.67 o 
  -7   3  13     1001.78      804.37    189.37 o 
  -6   3  13      163.79      567.90    350.13 o 
  -5   3  13      774.55      637.42    208.62 o 
  -4   3  13       45.71      251.28    161.28 o 
  -3   3  13    14775.00    15422.36    595.24 o 
  -2   3  13      348.94      361.39    178.44 o 
  -1   3  13     1679.37     1810.49    234.88 o 
   0   3  13      171.26      112.89    154.66 o 
   1   3  13      166.45      174.67    161.48 o 
   2   3  13     2627.13     2359.23    379.27 o 
   3   3  13     1940.99     2256.68    225.31 o 
   4   3  13    17103.27    18893.73    657.50 o 
   5   3  13      477.59        2.71    239.84 o 
   6   3  13       32.81      100.49    226.83 o 
   7   3  13       73.63      451.03    405.28 o 
   8   3  13      580.94      747.08    203.64 o 
   9   3  13     1490.16     1504.59    247.97 o 
  10   3  13     3617.36     3707.13    369.38 o 
 -21   4  13      165.36      163.36    346.49 o 
 -20   4  13     2929.24     3335.91    551.48 o 
 -19   4  13     3562.75     3213.48    322.07 o 
 -18   4  13      230.89       77.96    164.76 o 
 -17   4  13     7021.47     7045.14    497.19 o 
 -16   4  13      594.53      643.26    480.20 o 
 -15   4  13     1529.40     1447.28    220.00 o 
 -14   4  13      429.98      137.51    236.72 o 
 -13   4  13     8223.01     8246.19    485.95 o 
 -12   4  13     9239.86     9235.42    481.64 o 
 -11   4  13      443.32      575.26    184.78 o 
 -10   4  13     6776.36     7689.26    373.05 o 
  -9   4  13     2772.91     3105.38    248.68 o 
  -8   4  13      186.70      381.86    176.97 o 
  -7   4  13      395.95      972.89    334.01 o 
  -6   4  13     9190.97     9166.09    832.42 o 
  -5   4  13    20010.44    19857.45    779.80 o 
  -4   4  13      261.37      387.75    175.33 o 
  -3   4  13      358.47      713.43    192.42 o 
  -2   4  13     2795.07     1899.99    310.07 o 
  -1   4  13      184.42      409.62    160.14 o 
   0   4  13     2835.34     2427.82    233.97 o 
   1   4  13     2678.79     3099.55    295.01 o 
   2   4  13    16970.94    18511.50    682.39 o 
   3   4  13       31.53       60.16    123.20 o 
   4   4  13      696.06      650.13    224.21 o 
   5   4  13     2213.79     2602.03    262.02 o 
   6   4  13     4959.50     4961.12    384.43 o 
   7   4  13     1300.49     1168.31    215.07 o 
   8   4  13        2.19      118.50    274.70 o 
   9   4  13     5053.59     4527.77    543.67 o 
 -19   5  13      138.92      216.43    364.18 o 
 -18   5  13     2432.89     2223.59    454.71 o 
 -17   5  13        2.03     -356.90    356.90 o 
 -16   5  13       51.82      218.51    307.99 o 
 -15   5  13     1608.11     1727.19    213.97 o 
 -14   5  13     1575.61     1598.70    352.74 o 
 -13   5  13     2926.43     2691.72    242.14 o 
 -12   5  13     1180.66      937.73    195.41 o 
 -11   5  13     4745.59     5132.83    347.06 o 
 -10   5  13      359.13       55.10    168.04 o 
  -9   5  13       42.42      -74.75    142.62 o 
  -8   5  13     2549.56     2541.18    257.01 o 
  -7   5  13     2778.34     2717.76    243.68 o 
  -6   5  13     2686.82     2354.26    226.96 o 
  -5   5  13     1294.60     1206.55    207.78 o 
  -4   5  13     4851.37     4811.88    328.28 o 
  -3   5  13     1933.26     1456.14    211.89 o 
  -2   5  13       44.75     -105.09    227.87 o 
  -1   5  13      382.30      167.43    279.90 o 
   0   5  13     2160.74     2006.88    192.18 o 
   1   5  13     1470.53     1424.98    173.85 o 
   2   5  13      709.41      777.08    231.32 o 
   3   5  13      800.18      988.30    146.59 o 
   4   5  13     1761.72     1640.12    226.66 o 
   5   5  13      608.61      169.02    176.37 o 
   6   5  13       20.60     -151.58    151.58 o 
   7   5  13        5.76      225.43    291.35 o 
 -16   6  13      768.86     1011.39    394.36 o 
 -15   6  13      795.62      303.83    354.82 o 
 -14   6  13     3839.27     3344.23    557.72 o 
 -13   6  13      812.34     1083.18    496.33 o 
 -12   6  13     6196.76     7487.58    730.45 o 
 -11   6  13     1024.67      815.77    432.86 o 
 -10   6  13      185.88      -31.20    227.18 o 
  -9   6  13      106.86     -116.41    161.12 o 
  -8   6  13      958.73      777.96    185.73 o 
  -7   6  13     5272.12     5383.17    389.67 o 
  -6   6  13      776.91     1264.92    242.91 o 
  -5   6  13     8182.37     8884.07    727.84 o 
  -4   6  13     1769.88     1743.06    235.16 o 
  -3   6  13       17.00       20.84    159.30 o 
  -2   6  13      546.49      602.87    162.45 o 
  -1   6  13     1025.18     1263.96    187.83 o 
   0   6  13     1289.89     1400.39    206.47 o 
   1   6  13     1971.17     2075.23    251.98 o 
   2   6  13     4295.09     3998.92    264.70 o 
   3   6  13      673.36      611.78    249.20 o 
   4   6  13      247.95      -32.26    317.36 o 
 -10   7  13      609.08      463.03    309.03 o 
  -9   7  13       28.01      194.58    276.78 o 
  -8   7  13      705.05     1327.70    347.53 o 
  -7   7  13     1603.31     1777.21    376.67 o 
  -6   7  13      280.22       17.44    207.35 o 
  -5   7  13     1266.90     1196.75    379.27 o 
  -4   7  13     1779.24     1200.97    381.35 o 
  -3   7  13      427.45      462.79    170.67 o 
  -2   7  13      200.04       39.38    172.47 o 
 -23   0  14     1434.50     1562.86    508.81 o 
 -22   0  14      517.86      405.80    360.02 o 
 -21   0  14     9420.54     9535.33   1007.22 o 
 -20   0  14     1816.01     1604.48    376.67 o 
 -19   0  14       48.30      237.24    273.66 o 
 -18   0  14      396.78      882.36    300.71 o 
 -17   0  14     6057.94     6440.82    546.27 o 
 -16   0  14     4601.20     4527.30    480.72 o 
 -15   0  14     1582.76     1682.52    317.36 o 
 -14   0  14     9280.91     9631.05    700.27 o 
 -13   0  14     1216.52     1577.43    371.47 o 
 -12   0  14     8772.95     9019.23    638.88 o 
 -11   0  14      318.11      455.75    254.93 o 
 -10   0  14     1115.94     1235.10    284.06 o 
  -9   0  14     7512.14     7544.81    543.15 o 
  -8   0  14     9756.10     9862.05    637.84 o 
  -7   0  14     5651.02     5933.05    471.36 o 
  -6   0  14      879.59      690.91    221.63 o 
  -5   0  14    27756.77    27734.02   1391.18 o 
  -4   0  14    13061.67    13108.47    785.59 o 
  -3   0  14     1308.52     1606.56    367.30 o 
  -2   0  14     3359.26     3445.16    384.99 o 
  -1   0  14    23745.93    23366.96   1230.94 o 
   0   0  14      331.28      246.60    255.97 o 
   1   0  14      740.90      401.64    254.93 o 
   2   0  14    24632.20    24165.04   1280.88 o 
   3   0  14    15143.87    14635.96    877.16 o 
   4   0  14     1299.50      973.93    310.07 o 
   5   0  14       31.14       63.47    381.87 o 
   6   0  14    24184.83    24336.73   1576.39 o 
   7   0  14      870.75     1170.59    326.72 o 
   8   0  14      832.73      642.00    316.32 o 
   9   0  14     7142.85     6909.05    766.86 o 
  10   0  14    17133.00    16108.29   1291.29 o 
 -23   1  14       13.24     -159.70    447.94 o 
 -22   1  14      803.81     1341.69    360.02 o 
 -21   1  14     1088.60     1326.19    263.52 o 
 -20   1  14     6455.31     6505.54    483.98 o 
 -19   1  14     2932.68     3232.90    460.95 o 
 -18   1  14     7196.23     7021.96    477.26 o 
 -17   1  14     4972.89     4681.82    366.37 o 
 -16   1  14       54.78      253.06    387.59 o 
 -15   1  14     6541.42     6002.15    393.70 o 
 -14   1  14      324.11      209.57    609.22 o 
 -13   1  14    18581.02    18487.21    803.29 o 
 -12   1  14     2044.80     1979.57    263.77 o 
 -11   1  14     9258.02     9719.30    468.89 o 
 -10   1  14     1458.48     1503.04    212.75 o 
  -9   1  14      173.17      205.93    241.40 o 
  -8   1  14    12865.63    12590.53    550.34 o 
  -7   1  14     8811.90     8311.10    598.82 o 
  -6   1  14    28615.80    28388.63   1027.11 o 
  -5   1  14     1017.62     1090.03    218.62 o 
  -4   1  14     5281.72     4775.99    301.43 o 
  -3   1  14        3.54     -112.12    160.34 o 
  -2   1  14      262.79      -43.54    180.10 o 
  -1   1  14     9188.90     8804.38    421.21 o 
   0   1  14    13705.16    13493.34    565.96 o 
   1   1  14    21271.16    19833.42    824.62 o 
   2   1  14       64.77      259.33    236.20 o 
   3   1  14      318.36       94.70    524.94 o 
   4   1  14     2018.74     2043.91    257.49 o 
   5   1  14       14.03       40.79    216.40 o 
   6   1  14     6592.61     6392.11    478.64 o 
   7   1  14     7569.54     6558.11    487.14 o 
   8   1  14     9704.01     9052.96    612.66 o 
   9   1  14        8.37      108.21    222.41 o 
  10   1  14       78.65      109.76    245.30 o 
 -23   2  14      101.52      203.75    214.35 o 
 -22   2  14      373.44      182.13    233.19 o 
 -21   2  14        4.57      129.23    237.76 o 
 -20   2  14     1816.59     1546.25    276.95 o 
 -19   2  14      224.02      -18.92    187.64 o 
 -18   2  14      223.63      511.06    199.69 o 
 -17   2  14      318.09       48.90    200.67 o 
 -16   2  14        1.03     -138.06    176.87 o 
 -15   2  14      228.47      109.15    250.25 o 
 -14   2  14       53.61      -29.46    163.93 o 
 -13   2  14     1462.24     1584.08    558.76 o 
 -12   2  14     1399.25     1541.16    556.68 o 
 -11   2  14     2613.69     2436.02    227.40 o 
 -10   2  14     1947.08     2028.81    212.19 o 
  -9   2  14        2.94      147.81    185.90 o 
  -8   2  14      333.75      234.67    172.73 o 
  -7   2  14       65.25       -0.93    152.95 o 
  -6   2  14     3824.41     3811.68    263.85 o 
  -5   2  14      762.96      830.97    174.65 o 
  -4   2  14     1044.80      827.54    187.51 o 
  -3   2  14      767.19      805.09    213.51 o 
  -2   2  14      612.43      615.52    180.57 o 
  -1   2  14       15.55     -148.02    148.02 o 
   0   2  14       42.94      -36.22    194.10 o 
   1   2  14     1825.59     1793.10    246.22 o 
   2   2  14       32.85       28.05    194.97 o 
   3   2  14     3025.35     2973.37    295.75 o 
   4   2  14       40.62       65.32    193.69 o 
   5   2  14     1060.99     1299.07    219.08 o 
   6   2  14      302.29      426.13    479.16 o 
   7   2  14      455.24      435.53    522.86 o 
   8   2  14     1321.86     1563.66    486.96 o 
   9   2  14     1245.28     1331.26    294.28 o 
  10   2  14     2911.76     2085.20    443.26 o 
 -22   3  14     1678.95     1937.45    382.91 o 
 -21   3  14     3980.33     4432.43    782.47 o 
 -20   3  14       21.87     -140.72    185.97 o 
 -19   3  14     1220.43      860.17    233.22 o 
 -18   3  14       58.80      -16.98    183.96 o 
 -17   3  14     5610.92     5753.32    413.79 o 
 -16   3  14     1018.98      809.02    222.12 o 
 -15   3  14     6811.58     6440.52    897.97 o 
 -14   3  14    11322.26    11173.01    605.43 o 
 -13   3  14      417.55      443.31    169.24 o 
 -12   3  14     3790.97     3590.97    279.25 o 
 -11   3  14      381.47      697.70    190.07 o 
 -10   3  14    18086.86    18961.53    738.80 o 
  -9   3  14      464.94      735.67    275.74 o 
  -8   3  14    12351.47    12107.07    590.82 o 
  -7   3  14    14661.02    14998.75    676.16 o 
  -6   3  14     1754.72     1699.88    351.18 o 
  -5   3  14     1103.17     1287.17    343.37 o 
  -4   3  14     3949.46     3878.95    284.06 o 
  -3   3  14     6471.82     5954.55    382.64 o 
  -2   3  14      159.09      215.19    162.94 o 
  -1   3  14     9320.01     8602.97    968.20 o 
   0   3  14     7295.53     7209.17    421.63 o 
   1   3  14     1014.92      749.21    279.38 o 
   2   3  14      123.96       43.24    202.19 o 
   3   3  14     2274.73     2324.67    451.07 o 
   4   3  14      245.59       81.62    169.25 o 
   5   3  14      143.93      120.99    205.50 o 
   6   3  14        4.42     -192.03    200.30 o 
   7   3  14     2853.55     2732.68    333.16 o 
   8   3  14      213.07      -74.02    315.28 o 
   9   3  14     2212.59     2188.21    406.84 o 
 -20   4  14       58.50     -390.20    390.20 o 
 -19   4  14      624.68      295.70    255.45 o 
 -18   4  14      130.34      135.35    370.43 o 
 -17   4  14        6.12       57.23    181.20 o 
 -16   4  14      123.72      257.99    171.29 o 
 -15   4  14     1180.82     1029.51    236.66 o 
 -14   4  14     1050.80      763.84    204.46 o 
 -13   4  14     1880.59     1945.66    240.26 o 
 -12   4  14     2302.02     2768.46    244.93 o 
 -11   4  14       50.66     -143.50    157.57 o 
 -10   4  14        1.13       52.06    167.11 o 
  -9   4  14     1343.45     1532.85    232.56 o 
  -8   4  14      815.83      724.61    172.29 o 
  -7   4  14     1041.96     1428.44    457.83 o 
  -6   4  14     6809.80     6129.30    416.34 o 
  -5   4  14     1337.88     1497.94    210.22 o 
  -4   4  14      168.92       41.80    314.24 o 
  -3   4  14       19.51      308.75    178.83 o 
  -2   4  14     4283.92     4268.45    463.55 o 
  -1   4  14      636.06      789.34    182.25 o 
   0   4  14      158.18      182.09    420.37 o 
   1   4  14     9482.84     9185.08    528.70 o 
   2   4  14     1002.29     1091.10    191.20 o 
   3   4  14      484.95      503.92    189.72 o 
   4   4  14        1.53     -171.22    227.35 o 
   5   4  14     4102.76     4911.42    495.81 o 
   6   4  14       15.07      334.49    241.84 o 
   7   4  14        7.63       84.75    202.32 o 
 -18   5  14      324.85      874.04    398.52 o 
 -17   5  14      134.75     -107.17    340.25 o 
 -16   5  14      467.80      438.06    330.89 o 
 -15   5  14      424.42      759.56    229.26 o 
 -14   5  14      830.92     1064.21    227.60 o 
 -13   5  14       98.51      172.38    161.63 o 
 -12   5  14        1.85       65.83    231.52 o 
 -11   5  14      651.56      386.67    202.30 o 
 -10   5  14       35.50        5.26    175.85 o 
  -9   5  14      581.90      746.94    208.58 o 
  -8   5  14       34.60      152.43    162.70 o 
  -7   5  14      339.80      308.82    168.89 o 
  -6   5  14      969.10     1016.32    219.76 o 
  -5   5  14      337.91      204.18    149.96 o 
  -4   5  14        1.11     -196.84    255.45 o 
  -3   5  14      128.69      100.92    174.15 o 
  -2   5  14      262.57      211.25    167.97 o 
  -1   5  14      744.43      713.71    198.65 o 
   0   5  14     1034.62      625.75    149.93 o 
   1   5  14      184.84      117.10    159.28 o 
   2   5  14      931.72      763.54    155.33 o 
   3   5  14      280.52      167.25    194.06 o 
   4   5  14      656.78      226.91    181.88 o 
   5   5  14      150.36     -284.06    318.40 o 
 -14   6  14      100.05     -317.36    317.36 o 
 -13   6  14       58.76      297.59    485.92 o 
 -12   6  14     1540.74     1759.52    494.25 o 
 -11   6  14       35.72      187.29    423.49 o 
 -10   6  14       54.44       82.55    188.70 o 
  -9   6  14       14.78      147.26    165.78 o 
  -8   6  14     2248.78     2360.60    273.44 o 
  -7   6  14        8.77       72.34    275.80 o 
  -6   6  14     1130.52      961.97    186.03 o 
  -5   6  14      337.13       73.52    162.97 o 
  -4   6  14      346.85      374.38    166.01 o 
  -3   6  14      204.35     -191.42    191.42 o 
  -2   6  14     1400.56     1175.55    185.60 o 
  -1   6  14     2878.26     2634.80    354.34 o 
   0   6  14      791.34      395.23    136.54 o 
   1   6  14     2655.96     1931.09    218.98 o 
 -22   1  15       43.33      -86.58    226.23 o 
 -21   1  15     1706.68     1336.60    299.46 o 
 -20   1  15     1216.27     1073.69    260.43 o 
 -19   1  15      106.85       59.79    186.33 o 
 -18   1  15        1.77      504.09    284.34 o 
 -17   1  15     2948.58     2712.47    287.83 o 
 -16   1  15     2254.18     2561.59    334.01 o 
 -15   1  15      320.87      790.75    229.95 o 
 -14   1  15     2930.39     2781.06    271.47 o 
 -13   1  15     1480.91     1615.21    222.50 o 
 -12   1  15       14.92       70.62    264.81 o 
 -11   1  15      902.00     1066.49    263.64 o 
 -10   1  15     5620.34     5614.01    341.50 o 
  -9   1  15     1472.20     1505.25    261.17 o 
  -8   1  15     1371.45     1295.57    182.31 o 
  -7   1  15     6006.29     5604.73    852.19 o 
  -6   1  15     4840.80     4842.48    349.30 o 
  -5   1  15      140.81      199.08    179.15 o 
  -4   1  15      108.31      537.01    194.80 o 
  -3   1  15     3642.74     3347.05    421.41 o 
  -2   1  15     1786.71     1931.25    231.11 o 
  -1   1  15      570.47      299.82    176.89 o 
   0   1  15     1869.56     1799.14    337.65 o 
   1   1  15      511.58      612.48    201.92 o 
   2   1  15       42.17     -169.41    190.29 o 
   3   1  15       43.71     -170.66    215.31 o 
   4   1  15      274.83      380.81    208.94 o 
   5   1  15     2763.68     2134.97    288.55 o 
   6   1  15      281.01      285.11    237.92 o 
   7   1  15       17.29     -114.20    210.85 o 
   8   1  15      338.64      790.81    272.18 o 
 -22   2  15     1415.19     1500.81    511.42 o 
 -21   2  15       32.64      457.68    243.86 o 
 -20   2  15      123.14        0.70    224.44 o 
 -19   2  15     5327.11     5878.75    477.01 o 
 -18   2  15     2640.08     2834.93    328.15 o 
 -17   2  15     6773.92     7541.87    435.92 o 
 -16   2  15      355.24      491.04    203.75 o 
 -15   2  15     2659.05     2407.27    550.96 o 
 -14   2  15        0.98     -244.98    244.98 o 
 -13   2  15      403.08      904.68    351.18 o 
 -12   2  15     9650.08     9779.20    555.16 o 
 -11   2  15     5966.20     6215.59   1162.78 o 
 -10   2  15     3657.13     3554.25    307.99 o 
  -9   2  15       49.14       -4.14    196.83 o 
  -8   2  15     4501.38     4266.60    321.50 o 
  -7   2  15      454.22      540.18    212.27 o 
  -6   2  15     2393.20     1928.23    507.77 o 
  -5   2  15     8651.94     8076.71    465.00 o 
  -4   2  15    12446.42    12918.88    585.92 o 
  -3   2  15     3530.00     3395.72    263.03 o 
  -2   2  15      751.66      789.72    186.53 o 
  -1   2  15     3872.42     3509.48    298.65 o 
   0   2  15     2715.71     2669.42    282.00 o 
   1   2  15     2871.85     2879.78    274.73 o 
   2   2  15     1418.70     1641.14    231.52 o 
   3   2  15     4546.09     4755.32    462.51 o 
   4   2  15      130.39      536.59    245.46 o 
   5   2  15      650.84      366.59    189.94 o 
   6   2  15      246.44      336.19    245.04 o 
   7   2  15     3390.17     2343.78    356.58 o 
   8   2  15      448.44      830.34    334.01 o 
 -21   3  15     1431.37     1653.39    361.06 o 
 -20   3  15      168.27       82.07    320.48 o 
 -19   3  15      384.35      586.04    240.88 o 
 -18   3  15     1889.58     2013.31    496.85 o 
 -17   3  15      167.01      219.64    190.46 o 
 -16   3  15     2022.71     1743.71    258.57 o 
 -15   3  15     1436.14     1433.56    458.35 o 
 -14   3  15      820.08      450.75    286.66 o 
 -13   3  15     1878.76     2074.80    356.90 o 
 -12   3  15      151.63      293.06    222.15 o 
 -11   3  15     4916.84     4790.68    341.85 o 
 -10   3  15      257.42      301.97    205.50 o 
  -9   3  15     2417.23     2099.45    255.96 o 
  -8   3  15     1820.61     1566.29    278.34 o 
  -7   3  15      100.44      250.44    341.81 o 
  -6   3  15     3450.45     3592.07    798.08 o 
  -5   3  15      541.49      939.82    191.46 o 
  -4   3  15     3929.97     3861.88    535.35 o 
  -3   3  15        1.58      258.04    163.43 o 
  -2   3  15      296.69      475.50    188.35 o 
  -1   3  15     1670.82     1836.51    212.73 o 
   0   3  15      469.49      188.23    178.90 o 
   1   3  15     4233.90     3930.14    343.68 o 
   2   3  15      425.91      315.44    184.88 o 
   3   3  15     1836.14     1881.39    322.04 o 
   4   3  15      149.51      281.44    207.00 o 
   5   3  15      363.26      399.56    263.68 o 
   6   3  15      276.08      164.87    301.75 o 
   7   3  15       27.99     -111.34    257.01 o 
 -19   4  15     2204.41     1746.33    244.01 o 
 -18   4  15       62.03      220.14    219.98 o 
 -17   4  15      191.80      -14.47    225.27 o 
 -16   4  15      440.16      207.39    193.81 o 
 -15   4  15     1283.93      719.26    291.35 o 
 -14   4  15      777.86      661.94    226.09 o 
 -13   4  15     3129.04     2992.54    304.12 o 
 -12   4  15     9750.45    10430.13    523.16 o 
 -11   4  15      741.46      780.19    201.48 o 
 -10   4  15      836.36      531.19    191.66 o 
  -9   4  15     1845.81     2178.76    280.42 o 
  -8   4  15      276.79      -73.88    240.36 o 
  -7   4  15     1539.57     1565.51    306.95 o 
  -6   4  15      497.95      276.29    303.31 o 
  -5   4  15    13023.76    13633.78    645.40 o 
  -4   4  15       70.02      489.04    221.63 o 
  -3   4  15     1563.56     2159.46    263.77 o 
  -2   4  15      641.79      332.43    448.98 o 
  -1   4  15     6324.95     5818.74    412.33 o 
   0   4  15     2838.98     2895.51    283.82 o 
   1   4  15       39.49      113.37    196.14 o 
   2   4  15    11554.20    11047.64    691.96 o 
   3   4  15      608.40      670.58    202.01 o 
   4   4  15     1565.48     1311.38    308.93 o 
   5   4  15      125.29      -18.21    368.86 o 
 -16   5  15       83.34      380.83    400.60 o 
 -15   5  15     2066.38     1693.97    485.92 o 
 -14   5  15      442.55      759.58    322.56 o 
 -13   5  15       46.20     -170.81    289.78 o 
 -12   5  15      612.17      525.19    215.20 o 
 -11   5  15     1272.29     1015.43    211.51 o 
 -10   5  15     1574.28     1663.18    318.92 o 
  -9   5  15      154.34      109.94    210.58 o 
  -8   5  15     2597.55     2145.25    250.16 o 
  -7   5  15       24.27       10.83    246.60 o 
  -6   5  15      554.52      376.61    211.47 o 
  -5   5  15      170.17      138.37    526.50 o 
  -4   5  15       13.33      116.07    198.53 o 
  -3   5  15     3584.33     3207.66    309.98 o 
  -2   5  15      656.00      695.34    208.70 o 
  -1   5  15     1183.84      889.83    253.74 o 
   0   5  15       42.66       92.90    138.64 o 
   1   5  15     1952.08     1754.35    255.23 o 
   2   5  15      482.10      360.67    309.55 o 
 -11   6  15        2.04     -192.50    289.26 o 
  -9   6  15     2191.79     2191.76    260.75 o 
  -8   6  15      243.17      -77.81    177.54 o 
  -7   6  15      308.39      168.27    177.75 o 
  -6   6  15      251.51      203.46    173.68 o 
  -5   6  15        1.03       62.85    270.01 o 
  -4   6  15     1159.57      886.96    231.97 o 
  -3   6  15     2176.07     1811.69    787.15 o 
 -21   0  16      671.04      477.60    353.78 o 
 -20   0  16      351.52      767.90    309.03 o 
 -19   0  16      229.76      140.47    264.29 o 
 -18   0  16     3589.97     3284.92    509.85 o 
 -17   0  16      107.23      -35.38    289.26 o 
 -16   0  16     5863.45     5140.17    597.26 o 
 -15   0  16     5918.25     5628.17    624.31 o 
 -14   0  16      640.54      756.46    281.98 o 
 -13   0  16     4049.82     5035.08    538.99 o 
 -12   0  16     2273.40     2467.07    371.47 o 
 -11   0  16     5930.45     5454.41    506.73 o 
 -10   0  16      324.83      248.68    240.36 o 
  -9   0  16     8981.26     7458.45    617.03 o 
  -8   0  16      739.70      312.16    356.90 o 
  -7   0  16     1157.97      919.82    303.83 o 
  -6   0  16      607.21      481.76    267.41 o 
  -5   0  16     2712.81     2452.51    348.57 o 
  -4   0  16     1746.39     2226.71    338.17 o 
  -3   0  16       19.24     -381.87    381.87 o 
  -2   0  16     7272.86     7609.32    631.60 o 
  -1   0  16      414.22     1125.84    372.51 o 
   0   0  16      545.94      646.16    371.47 o 
   1   0  16      219.16     -106.13    273.66 o 
   2   0  16     1634.90     1502.51    318.40 o 
   3   0  16     5620.42     4397.24    538.99 o 
   4   0  16      290.28      396.44    335.05 o 
   5   0  16     2836.74     2430.66    422.45 o 
   6   0  16      828.95     1036.36    369.38 o 
   7   0  16     3742.09     3293.25    481.76 o 
 -21   1  16      481.89      304.07    272.72 o 
 -20   1  16      274.34      198.78    222.06 o 
 -19   1  16       64.65      147.38    202.32 o 
 -18   1  16     1074.02      894.30    222.54 o 
 -17   1  16      640.97      922.78    219.16 o 
 -16   1  16     8822.99     8436.73    771.03 o 
 -15   1  16      423.64      308.57    194.47 o 
 -14   1  16     3483.70     3590.43    475.00 o 
 -13   1  16       10.68      332.18    196.05 o 
 -12   1  16     1170.93     1406.53    236.52 o 
 -11   1  16      604.52      928.58    192.89 o 
 -10   1  16     1543.23     1286.02    281.98 o 
  -9   1  16     9205.89     8959.63    463.90 o 
  -8   1  16     2459.48     2300.01    258.24 o 
  -7   1  16     6373.70     5992.74    791.84 o 
  -6   1  16     1706.47     1797.17    338.69 o 
  -5   1  16     4372.91     4345.50    315.24 o 
  -4   1  16       72.93      207.36    211.36 o 
  -3   1  16     6381.55     6503.44    530.15 o 
  -2   1  16      694.36      238.85    298.63 o 
  -1   1  16     3250.23     2721.95    278.50 o 
   0   1  16     3217.27     3308.27    336.40 o 
   1   1  16     4098.98     3827.08    334.36 o 
   2   1  16     2658.67     2933.02    324.07 o 
   3   1  16      685.96      597.41    253.37 o 
   4   1  16     4329.95     3972.60    367.32 o 
   5   1  16     1402.84     1522.93    339.73 o 
   6   1  16     2600.61     2401.43    315.87 o 
 -20   2  16      850.38      501.97    336.09 o 
 -19   2  16      654.46      259.57    360.54 o 
 -18   2  16     1024.86      963.77    232.12 o 
 -17   2  16      911.82      656.13    234.97 o 
 -16   2  16     3363.75     3761.27    343.71 o 
 -15   2  16     2326.51     2267.98    272.51 o 
 -14   2  16      325.98     -275.74    275.74 o 
 -13   2  16      804.45      510.05    230.32 o 
 -12   2  16      338.07      209.63    192.16 o 
 -11   2  16      109.19       63.99    220.59 o 
 -10   2  16     1284.38      968.71    225.79 o 
  -9   2  16      690.03      404.92    321.00 o 
  -8   2  16     5704.62     5327.72    763.74 o 
  -7   2  16      974.61      559.05    190.62 o 
  -6   2  16      211.44     -214.24    214.24 o 
  -5   2  16       29.85       83.10    220.07 o 
  -4   2  16     1341.00     1348.38    215.61 o 
  -3   2  16      145.86      279.15    220.97 o 
  -2   2  16        1.24      176.07    225.29 o 
  -1   2  16     6643.33     6101.54    538.99 o 
   0   2  16     3151.04     3049.18    310.82 o 
   1   2  16      335.05      422.76    198.98 o 
   2   2  16     1251.55     1164.71    250.77 o 
   3   2  16     3699.92     3580.59    319.43 o 
   4   2  16        0.37      421.53    223.93 o 
   5   2  16       18.92     -204.17    207.57 o 
   6   2  16     3531.52     3285.96    438.06 o 
 -19   3  16     1834.40     1665.76    396.44 o 
 -18   3  16      684.81      843.43    366.26 o 
 -17   3  16        0.11      285.28    234.71 o 
 -16   3  16     2288.52     2296.52    346.49 o 
 -15   3  16      320.76      384.77    209.01 o 
 -14   3  16       79.88       54.33    180.55 o 
 -13   3  16     2154.64     2809.62    632.64 o 
 -12   3  16     4447.12     4090.60    333.96 o 
 -11   3  16     2954.95     3175.57    299.91 o 
 -10   3  16      451.96      828.21    219.35 o 
  -9   3  16     3637.63     3450.36    432.86 o 
  -8   3  16      227.82      409.89    201.02 o 
  -7   3  16      151.67     -214.24    288.22 o 
  -6   3  16     2500.94     2528.81    287.18 o 
  -5   3  16     7090.51     7119.90    470.48 o 
  -4   3  16     1280.63     1422.13    218.81 o 
  -3   3  16      168.78      107.47    190.94 o 
  -2   3  16     6002.15     5319.37    755.42 o 
  -1   3  16       30.88      216.08    202.52 o 
   0   3  16      544.23      396.13    212.52 o 
   1   3  16      404.20      313.23    327.24 o 
   2   3  16    10463.43    12241.59    644.54 o 
   3   3  16     1091.37      844.38    250.49 o 
   4   3  16     1646.50     1507.55    267.39 o 
 -17   4  16      399.05      308.84    201.97 o 
 -16   4  16       86.93       22.43    205.67 o 
 -15   4  16      654.06      803.45    209.76 o 
 -14   4  16       68.72      109.77    236.90 o 
 -13   4  16       38.87     -184.58    188.07 o 
 -12   4  16      278.99      391.82    200.45 o 
 -11   4  16        9.47       -4.33    211.52 o 
 -10   4  16      476.85      439.08    318.40 o 
  -9   4  16      924.84      913.15    246.66 o 
  -8   4  16        9.39      261.42    266.37 o 
  -7   4  16       16.07       19.45    177.46 o 
  -6   4  16       99.49       96.59    407.36 o 
  -5   4  16        1.13      330.78    193.25 o 
  -4   4  16        6.18       95.65    182.05 o 
  -3   4  16      265.49      590.94    237.76 o 
  -2   4  16     1252.00     1016.20    264.67 o 
  -1   4  16      610.64      438.76    197.25 o 
   0   4  16        4.51      136.76    209.69 o 
   1   4  16      454.61      234.48    203.32 o 
   2   4  16       28.03      156.22    248.43 o 
 -14   5  16     5103.70     5856.05    689.86 o 
 -13   5  16      436.27      418.36    213.01 o 
 -12   5  16      723.10     1120.49    264.03 o 
 -11   5  16     4036.02     3904.84    566.04 o 
 -10   5  16     5515.42     5644.48    441.27 o 
  -9   5  16      244.89      -37.19    191.44 o 
  -8   5  16       98.31      131.11    187.85 o 
  -7   5  16     4110.30     4048.77    360.56 o 
  -6   5  16     1096.90     1001.45    228.74 o 
  -5   5  16      443.88      387.04    195.32 o 
  -4   5  16     1835.64     1382.40    244.35 o 
  -3   5  16     4275.17     3578.15    332.45 o 
  -2   5  16       34.06      205.35    378.75 o 
  -1   5  16      329.89      222.74    269.75 o 
 -20   1  17      297.13       23.43    343.37 o 
 -19   1  17      368.15      523.75    256.95 o 
 -18   1  17      932.14      514.31    392.80 o 
 -17   1  17     1604.36     1246.73    259.41 o 
 -16   1  17      193.33      136.50    232.56 o 
 -15   1  17       24.98       41.77    212.27 o 
 -14   1  17     3219.77     3395.19    343.22 o 
 -13   1  17      604.12      279.18    215.08 o 
 -12   1  17      128.71     -199.64    199.64 o 
 -11   1  17     3001.34     3162.29    304.38 o 
 -10   1  17     4468.98     4195.48    336.11 o 
  -9   1  17      596.78      239.65    237.50 o 
  -8   1  17      722.95     1242.46    290.31 o 
  -7   1  17     1198.82     1107.53    231.98 o 
  -6   1  17       85.45      -30.90    181.93 o 
  -5   1  17     2010.99     1716.06    231.75 o 
  -4   1  17     4061.81     4106.30    464.07 o 
  -3   1  17     1048.64      655.19    457.83 o 
  -2   1  17     1281.10      525.99    221.83 o 
  -1   1  17     1742.57     1362.19    224.30 o 
   0   1  17      420.98      439.39    224.32 o 
   1   1  17       70.17      175.92    208.69 o 
   2   1  17     7206.99     6952.15    810.57 o 
   3   1  17       30.19       98.30    226.12 o 
   4   1  17      218.43      251.36    251.24 o 
 -19   2  17      310.31      305.91    314.24 o 
 -18   2  17       35.51     -209.31    209.31 o 
 -17   2  17     1912.67     1850.09    278.75 o 
 -16   2  17      269.61      693.36    218.07 o 
 -15   2  17      847.60      959.59    234.83 o 
 -14   2  17     1883.07     1551.30    256.25 o 
 -13   2  17      690.22      946.58    260.65 o 
 -12   2  17     2123.23     2184.34    287.99 o 
 -11   2  17     1065.13     1161.72    228.10 o 
 -10   2  17     4119.65     3704.70    368.23 o 
  -9   2  17        0.93      -96.00    288.22 o 
  -8   2  17     1151.54     1079.15    302.27 o 
  -7   2  17     7048.85     6699.12    455.93 o 
  -6   2  17      993.38     1249.35    229.89 o 
  -5   2  17     3899.48     3536.21    395.92 o 
  -4   2  17     2498.98     1824.62    287.88 o 
  -3   2  17     1694.74     1574.11    452.11 o 
  -2   2  17        6.83       25.07    380.31 o 
  -1   2  17      306.45       76.53    204.96 o 
   0   2  17     8595.64     7563.14    527.38 o 
   1   2  17     2722.38     2566.45    715.88 o 
   2   2  17     2602.95     2273.75    339.52 o 
   3   2  17     2977.18     2278.14    303.51 o 
 -17   3  17      333.96      722.57    208.44 o 
 -16   3  17     2875.52     2367.26    375.61 o 
 -15   3  17       29.99      -21.14    203.51 o 
 -14   3  17      267.46      134.64    193.02 o 
 -13   3  17      492.64      -27.92    208.59 o 
 -12   3  17      545.30      703.71    217.59 o 
 -11   3  17      681.91      650.66    222.08 o 
 -10   3  17      420.79      358.57    200.86 o 
  -9   3  17     5572.46     5194.48    470.32 o 
  -8   3  17       30.78      -49.73    210.66 o 
  -7   3  17      318.90      212.88    208.62 o 
  -6   3  17      177.45     -168.62    197.85 o 
  -5   3  17      270.80      505.99    212.45 o 
  -4   3  17     1988.95     1552.89    236.79 o 
  -3   3  17     1003.29      870.18    327.24 o 
  -2   3  17     3267.94     2923.18    345.18 o 
  -1   3  17      239.68       43.63    248.25 o 
   0   3  17      328.12      244.63    219.53 o 
   1   3  17     1236.93      918.01    366.26 o 
   2   3  17      422.81      347.53    303.83 o 
 -15   4  17      150.84      359.44    222.39 o 
 -14   4  17       68.93     -115.96    200.01 o 
 -13   4  17     2052.15     2099.08    471.36 o 
 -12   4  17      168.10      399.40    235.68 o 
 -11   4  17      434.58       72.49    235.85 o 
 -10   4  17     4077.49     3687.72    362.33 o 
  -9   4  17      217.11      196.61    209.31 o 
  -8   4  17     2998.43     3157.27    551.48 o 
  -7   4  17      119.00       35.70    205.78 o 
  -6   4  17      151.27      121.05    255.45 o 
  -5   4  17      144.02      175.39    260.65 o 
  -4   4  17      649.30      613.05    489.56 o 
  -3   4  17     5913.64     6083.38    468.75 o 
  -2   4  17       65.30     -194.77    247.93 o 
  -1   4  17     4431.72     4110.41    457.31 o 
 -18   0  18      260.23      323.60    340.25 o 
 -17   0  18      652.77      877.16    349.61 o 
 -16   0  18     2941.75     3500.31    528.58 o 
 -15   0  18      227.91      801.20    494.25 o 
 -14   0  18     2549.40     2527.42    460.95 o 
 -13   0  18     9783.95     8545.79    865.71 o 
 -12   0  18        5.53      -26.01    317.36 o 
 -11   0  18       86.31     -300.71    300.71 o 
 -10   0  18    10913.55    11669.43   1017.63 o 
  -9   0  18     2723.70     2823.97    404.76 o 
  -8   0  18     1463.30     1266.31    344.41 o 
  -7   0  18     3176.42     2498.29    430.78 o 
  -6   0  18    10559.92     8851.71    896.93 o 
  -5   0  18     1019.69      878.20    429.73 o 
  -4   0  18       81.88      438.06    421.41 o 
  -3   0  18    13487.29    12222.99   1100.87 o 
  -2   0  18     2402.90     2317.24    412.05 o 
  -1   0  18     3811.31     3506.55    489.04 o 
   0   0  18     2267.43     2219.43    445.34 o 
   1   0  18     2422.86     1660.67    402.68 o 
 -18   1  18     2644.22     2597.14    406.84 o 
 -17   1  18      830.38      409.41    257.01 o 
 -16   1  18        7.15      371.49    227.71 o 
 -15   1  18      617.14      553.73    267.89 o 
 -14   1  18     1963.50     1476.43    283.72 o 
 -13   1  18      194.45      -24.58    354.30 o 
 -12   1  18      429.23      365.84    245.79 o 
 -11   1  18     5966.66     5861.87    455.11 o 
 -10   1  18      883.34      796.55    217.32 o 
  -9   1  18        7.69      -21.67    250.75 o 
  -8   1  18     3490.33     2976.15    356.38 o 
  -7   1  18      508.66      429.07    278.19 o 
  -6   1  18      525.98      399.52    215.16 o 
  -5   1  18       77.34      212.81    209.55 o 
  -4   1  18    10241.86     9335.34    594.57 o 
  -3   1  18        4.30     -199.72    199.72 o 
  -2   1  18      507.17      768.85    272.35 o 
  -1   1  18     2448.93     2010.27    333.29 o 
   0   1  18       59.26     -157.71    274.18 o 
   1   1  18       48.29      -68.67    299.67 o 
 -17   2  18       28.26     -159.20    318.40 o 
 -16   2  18       85.14      -70.83    365.74 o 
 -15   2  18     2359.79     2529.09    315.43 o 
 -14   2  18       25.24      191.05    265.63 o 
 -13   2  18     7192.40     6292.10    600.90 o 
 -12   2  18       35.90       16.83    219.69 o 
 -11   2  18     5454.11     5481.46    600.38 o 
 -10   2  18       81.56     -234.64    234.64 o 
  -9   2  18       81.92      158.97    198.50 o 
  -8   2  18     1000.19     1077.12    266.89 o 
  -7   2  18      432.48      340.76    242.76 o 
  -6   2  18     3683.03     3157.38    329.56 o 
  -5   2  18      560.84      362.90    262.73 o 
  -4   2  18     4097.57     3039.37    310.38 o 
  -3   2  18     1431.81     1725.63    259.26 o 
  -2   2  18      405.74       95.80    241.77 o 
  -1   2  18      491.57      779.67    498.41 o 
   0   2  18      951.98      232.92    185.02 o 
 -14   3  18     1559.37     1064.73    254.57 o 
 -13   3  18     2135.07     2049.73    548.35 o 
 -12   3  18       91.35      154.81    221.46 o 
 -11   3  18      913.28      851.90    315.28 o 
 -10   3  18     1907.01     1631.41    338.24 o 
  -9   3  18      948.12     1060.08    457.31 o 
  -8   3  18     1689.37     1048.44    296.86 o 
  -7   3  18     2333.59     1957.83    287.28 o 
  -6   3  18      549.39      519.81    265.68 o 
  -5   3  18        1.43      580.08    318.91 o 
  -4   3  18      677.32      126.36    325.68 o 
  -3   3  18       77.99      126.07    259.51 o 
  -2   3  18      925.43     1033.90    336.09 o 
 -15   1  19       75.19     -334.01    334.01 o 
 -14   1  19      370.38      480.97    234.23 o 
 -13   1  19      248.33      418.71    240.56 o 
 -12   1  19       30.37     -128.75    272.66 o 
 -11   1  19      418.62      518.93    271.58 o 
 -10   1  19     1416.50      673.61    325.68 o 
  -9   1  19      372.97       18.53    217.30 o 
  -8   1  19       93.01     -122.38    308.51 o 
  -7   1  19     1189.21      796.00    351.70 o 
  -6   1  19      266.52      270.15    330.37 o 
  -5   1  19     1096.82     1054.93    261.24 o 
  -4   1  19      376.39      -88.52    316.32 o 
  -3   1  19      509.58      -75.96    313.20 o 
 -13   2  19     1275.20     1980.11    430.78 o 
 -12   2  19       19.44     -281.98    315.28 o 
 -11   2  19     2487.62     2594.98    391.35 o 
 -10   2  19      806.92      498.74    313.20 o 
  -9   2  19       30.79      128.14    230.97 o 
  -8   2  19        7.76       -4.16    389.67 o 
  -7   2  19        2.20     -234.34    234.34 o 
  -6   2  19      401.37      627.95    266.53 o 
  -5   2  19      665.21      357.94    468.23 o 
                                                 
